# Supplementary material for: Crystal structure and Hirshfeld surface analysis of 1-carb­oxy-2-(3,4-di­hydroxy­phen­yl)ethan-1-aminium bromide 2-ammonio-3-(3,4-di­hydroxy­phen­yl)propano­ate
Source: Acta Crystallogr E Crystallogr Commun. 2016 Oct 7;72(Pt 11):1544–8. doi: 10.1107/S2056989016015425 (PMC5095829; doi:10.1107/S2056989016015425)
Supplement: Supplementary file 1 [file e-72-01544-sup1.cif]

##############################################################################
#                                                                            #
# This CIF contains the data in a paper accepted for publication in          #
# Acta Crystallographica Section E. It conforms to the requirements of       #
# Notes for Authors for Acta Crystallographica Section E, and has been       #
# peer reviewed under the auspices of the IUCr Commission on Journals.       #
#                                                                            #
# Full details of the Crystallographic Information File format               #
# are given in the paper "The Crystallographic Information File (CIF):       #
# a New Standard Archive File for Crystallography" by S. R. Hall, F. H.      #
# Allen and I. D. Brown [Acta Cryst. (1991), A47, 655-685].                  #
#                                                                            #
# The current version of the core CIF dictionary is obtainable from          #
# ftp://ftp.iucr.org/pub/cif_core.dic.                                       #
#                                                                            #
# Software is freely available for graphical display of the structure(s)     #
# in this CIF. For information consult the CIF software page                 #
# http://www.iucr.org/resources/cif/software.                                #
#                                                                            #
# This file may be used for bona fide research purposes within the           #
# scientific community so long as proper attribution is given to the journal # 
# article from which it was obtained.                                        #
#                                                                            #
##############################################################################
data_I
_audit_creation_method     'SHELXL-2014/7'
_database_code_depnum_ccdc_archive     'CCDC 1507715'
_chemical_name_systematic
;
1-Carboxy-2-(3,4-dihydroxyphenyl)ethan-1-aminium bromide
2-ammonio-3-(3,4-dihydroxyphenyl)propanoate
;
_chemical_name_common     ?
_chemical_formula_moiety     'C9 H12 N O4 +, Br -, C9 H11 N O4'
_chemical_formula_sum     'C18 H23 Br N2 O8'
_chemical_formula_iupac     'C9 H12 N O4 +, Br -, C9 H11 N O4'
_chemical_formula_weight     475.29
_chemical_melting_point     ?
_shelx_space_group_comment
;
The symmetry employed for this shelxl refinement is uniquely defined
by the following loop, which should always be used as a source of
symmetry information in preference to the above space-group names.
They are only intended as comments.
;
_space_group_crystal_system     monoclinic
_space_group_name_H-M_alt     'I 2'
_space_group_name_Hall     'I 2y'
loop_
    _space_group_symop_operation_xyz
    'x, y, z'
    '-x, y, -z'
    'x+1/2, y+1/2, z+1/2'
    '-x+1/2, y+1/2, -z+1/2'
_cell_length_a     6.1456(3)
_cell_length_b     5.6385(2)
_cell_length_c     28.2561(10)
_cell_angle_alpha     90
_cell_angle_beta     94.147(2)
_cell_angle_gamma     90
_cell_volume     976.57(7)
_cell_formula_units_Z     2
_cell_measurement_reflns_used     4553
_cell_measurement_theta_min     2.39
_cell_measurement_theta_max     32.08
_cell_measurement_temperature     293(2)
_exptl_crystal_description     block
_exptl_crystal_colour     colourless
_exptl_crystal_size_max     0.30
_exptl_crystal_size_mid     0.25
_exptl_crystal_size_min     0.25
_exptl_crystal_density_diffrn     1.616
_exptl_crystal_density_meas     ?
_exptl_crystal_density_method     ?
_exptl_crystal_F_000     488
_exptl_absorpt_coefficient_mu     2.155
_exptl_absorpt_correction_type     multi-scan
_exptl_absorpt_process_details
;
(SADABS; Bruker, 2004)
;
_shelx_estimated_absorpt_T_min     ?
_shelx_estimated_absorpt_T_max     ?
_exptl_absorpt_correction_T_min     0.562
_exptl_absorpt_correction_T_max     0.619
_diffrn_ambient_temperature     293(2)
_diffrn_radiation_type     MoK\a
_diffrn_radiation_wavelength     0.71073
_diffrn_measurement_device_type     'Bruker Kappa APEXII CCD'
_diffrn_measurement_method     '\w and \f scan'
_diffrn_detector_area_resol_mean     ?
_diffrn_reflns_number     8138
_diffrn_reflns_av_R_equivalents     0.0236
_diffrn_reflns_theta_min     2.891
_diffrn_reflns_theta_max     36.320
_diffrn_reflns_theta_full     25.242
_diffrn_measured_fraction_theta_max     0.665
_diffrn_measured_fraction_theta_full     0.998
_diffrn_reflns_limit_h_min     -8
_diffrn_reflns_limit_h_max     8
_diffrn_reflns_limit_k_min     -7
_diffrn_reflns_limit_k_max     9
_diffrn_reflns_limit_l_min     -37
_diffrn_reflns_limit_l_max     37
_refine_special_details
;
 Refined as a 2-component inversion twin.
;
_reflns_number_total     2827
_reflns_number_gt     2421
_reflns_threshold_expression     'I > 2\s(I)'
_refine_ls_structure_factor_coef     Fsqd
_refine_ls_matrix_type     full
_refine_ls_R_factor_all     0.0329
_refine_ls_R_factor_gt     0.0260
_refine_ls_wR_factor_gt     0.0549
_refine_ls_wR_factor_ref     0.0562
_refine_ls_goodness_of_fit_ref     0.972
_refine_ls_restrained_S_all     0.972
_refine_ls_number_reflns     2827
_refine_ls_number_parameters     151
_refine_ls_number_restraints     1
_refine_ls_hydrogen_treatment     mixed
_refine_ls_weighting_scheme     calc
_refine_ls_weighting_details
                      'w=1/[\s^2^(Fo^2^)+(0.0178P)^2^] where P=(Fo^2^+2Fc^2^)/3'
_atom_sites_solution_hydrogens     mixed
_atom_sites_solution_primary     direct
_atom_sites_solution_secondary     difmap
_refine_ls_shift/su_max     0.000
_refine_ls_shift/su_mean     0.000
_refine_diff_density_max     0.373
_refine_diff_density_min     -0.313
_refine_ls_extinction_method     none
_refine_ls_extinction_coef     .
_refine_ls_abs_structure_details
;
Refined as an inversion twin
;
_refine_ls_abs_structure_Flack     0.023(8)
loop_
    _atom_type_symbol
    _atom_type_description
    _atom_type_scat_dispersion_real
    _atom_type_scat_dispersion_imag
    _atom_type_scat_source
    'C' 'C' 0.0033 0.0016
                         'International Tables Vol C Tables 4.2.6.8 and 6.1.1.4'
    'H' 'H' 0.0000 0.0000
                         'International Tables Vol C Tables 4.2.6.8 and 6.1.1.4'
    'Br' 'Br' -0.2901 2.4595
                         'International Tables Vol C Tables 4.2.6.8 and 6.1.1.4'
    'N' 'N' 0.0061 0.0033
                         'International Tables Vol C Tables 4.2.6.8 and 6.1.1.4'
    'O' 'O' 0.0106 0.0060
                         'International Tables Vol C Tables 4.2.6.8 and 6.1.1.4'
_computing_data_collection
;
APEX2 (Bruker, 2004)
;
_computing_cell_refinement
;
APEX2 (Bruker, 2004) and SAINT (Bruker, 2004)
;
_computing_data_reduction
;
SAINT (Bruker, 2004) and XPREP (Bruker, 2004)
;
_computing_structure_solution
;
SIR92 (Altomare <i>et al.</i>,  1994)
;
_computing_structure_refinement
;
SHELXL2014 (Sheldrick, 2015)
;
_computing_molecular_graphics
;
Mercury (Macrae <i>et al.</i>,  2006)
;
_computing_publication_material
;
SHELXL2014 (Sheldrick, 2015) and publCIF (Westrip, 2010)
;
loop_
    _atom_site_type_symbol
    _atom_site_label
    _atom_site_fract_x
    _atom_site_fract_y
    _atom_site_fract_z
    _atom_site_U_iso_or_equiv
    _atom_site_adp_type
    _atom_site_calc_flag
    _atom_site_occupancy
    _atom_site_disorder_assembly
    _atom_site_disorder_group
    O O1 0.4002(2) 1.2639(3) 0.32975(6) 0.0314(3) Uani d 1 . .
    H H1O 0.4444 1.3490 0.3519 0.047 Uiso calc 1 . .
    O O2 0.3013(2) 0.9618(3) 0.26190(5) 0.0296(3) Uani d 1 . .
    H H2O 0.2781 0.8520 0.2432 0.044 Uiso calc 1 . .
    O O3 1.4783(2) 0.5473(3) 0.40977(5) 0.0317(4) Uani d 1 . .
    O O4 1.3241(2) 0.6326(4) 0.47670(4) 0.0279(3) Uani d 1 . .
    H H4O 1.446(6) 0.614(10) 0.4922(15) 0.021(11) Uiso d 0.5 . .
    N N1 0.9218(2) 0.6239(5) 0.43861(5) 0.0198(3) Uani d 1 . .
    H H1A 0.943(4) 0.765(6) 0.4564(11) 0.033(8) Uiso d 1 . .
    H H1B 0.927(4) 0.503(5) 0.4600(9) 0.020(6) Uiso d 1 . .
    H H1C 0.788(4) 0.613(7) 0.4245(8) 0.042(6) Uiso d 1 . .
    C C1 0.8776(3) 0.8691(4) 0.34526(6) 0.0209(4) Uani d 1 . .
    C C2 0.7366(3) 1.0550(4) 0.35295(7) 0.0227(4) Uani d 1 . .
    H H2 0.7713 1.1616 0.3775 0.027 Uiso calc 1 . .
    C C3 0.5451(3) 1.0840(3) 0.32468(6) 0.0198(4) Uani d 1 . .
    C C4 0.4911(3) 0.9215(4) 0.28859(6) 0.0205(4) Uani d 1 . .
    C C5 0.6293(3) 0.7354(4) 0.28093(7) 0.0248(4) Uani d 1 . .
    H H5 0.5935 0.6270 0.2568 0.030 Uiso calc 1 . .
    C C6 0.8220(3) 0.7097(4) 0.30924(7) 0.0245(4) Uani d 1 . .
    H H6 0.9148 0.5838 0.3039 0.029 Uiso calc 1 . .
    C C7 1.0906(3) 0.8400(4) 0.37490(7) 0.0230(4) Uani d 1 . .
    H H7A 1.1131 0.9771 0.3954 0.028 Uiso calc 1 . .
    H H7B 1.2091 0.8349 0.3540 0.028 Uiso calc 1 . .
    C C8 1.0982(2) 0.6168(5) 0.40531(6) 0.0183(3) Uani d 1 . .
    H H8 1.0753 0.4786 0.3845 0.022 Uiso calc 1 . .
    C C9 1.3203(3) 0.5942(4) 0.43256(6) 0.0195(4) Uani d 1 . .
    Br Br1 1.0000 0.13069(5) 0.5000 0.05492(14) Uani d 1 . .
loop_
    _atom_site_aniso_label
    _atom_site_aniso_U_11
    _atom_site_aniso_U_22
    _atom_site_aniso_U_33
    _atom_site_aniso_U_12
    _atom_site_aniso_U_13
    _atom_site_aniso_U_23
    O1 0.0287(8) 0.0279(8) 0.0363(9) 0.0055(7) -0.0067(7) -0.0073(7)
    O2 0.0219(7) 0.0347(9) 0.0306(8) -0.0001(6) -0.0101(6) -0.0027(7)
    O3 0.0150(6) 0.0536(11) 0.0260(7) 0.0049(6) -0.0012(5) -0.0099(7)
    O4 0.0154(6) 0.0493(8) 0.0180(6) 0.0013(9) -0.0051(5) -0.0025(10)
    N1 0.0134(7) 0.0274(7) 0.0183(7) -0.0010(9) -0.0006(5) 0.0023(10)
    C1 0.0184(9) 0.0280(10) 0.0159(9) -0.0020(8) -0.0010(7) 0.0059(7)
    C2 0.0241(10) 0.0240(9) 0.0193(9) -0.0038(8) -0.0029(7) -0.0005(7)
    C3 0.0199(9) 0.0199(13) 0.0195(8) -0.0005(7) 0.0011(7) 0.0028(7)
    C4 0.0172(9) 0.0260(10) 0.0180(9) -0.0024(8) -0.0017(7) 0.0046(8)
    C5 0.0265(10) 0.0280(10) 0.0193(9) -0.0016(9) -0.0018(8) -0.0040(8)
    C6 0.0217(10) 0.0292(10) 0.0225(10) 0.0054(8) 0.0001(8) 0.0005(8)
    C7 0.0169(9) 0.0307(11) 0.0207(9) -0.0045(8) -0.0035(7) 0.0072(8)
    C8 0.0128(7) 0.0256(9) 0.0163(7) 0.0001(9) -0.0011(6) 0.0009(10)
    C9 0.0149(8) 0.0232(13) 0.0197(8) 0.0002(8) -0.0032(6) -0.0022(8)
    Br1 0.1055(3) 0.01895(14) 0.03896(18) 0.000 -0.00415(18) 0.000
_geom_special_details
;
 All esds (except the esd in the dihedral angle between two l.s. planes)
 are estimated using the full covariance matrix.  The cell esds are taken
 into account individually in the estimation of esds in distances, angles
 and torsion angles; correlations between esds in cell parameters are only
 used when they are defined by crystal symmetry.  An approximate (isotropic)
 treatment of cell esds is used for estimating esds involving l.s. planes.
;
loop_
    _geom_bond_atom_site_label_1
    _geom_bond_atom_site_label_2
    _geom_bond_site_symmetry_2
    _geom_bond_distance
    _geom_bond_publ_flag
    O1 C3 . 1.364(2) ?
    O1 H1O . 0.8200 ?
    O2 C4 . 1.362(2) ?
    O2 H2O . 0.8200 ?
    O3 C9 . 1.232(2) ?
    O4 C9 . 1.265(2) ?
    O4 H4O . 0.85(4) ?
    N1 C8 . 1.486(2) ?
    N1 H1A . 0.95(3) ?
    N1 H1B . 0.91(3) ?
    N1 H1C . 0.89(3) ?
    C1 C6 . 1.382(3) ?
    C1 C2 . 1.387(3) ?
    C1 C7 . 1.511(3) ?
    C2 C3 . 1.384(3) ?
    C2 H2 . 0.9300 ?
    C3 C4 . 1.393(3) ?
    C4 C5 . 1.377(3) ?
    C5 C6 . 1.388(3) ?
    C5 H5 . 0.9300 ?
    C6 H6 . 0.9300 ?
    C7 C8 . 1.523(3) ?
    C7 H7A . 0.9700 ?
    C7 H7B . 0.9700 ?
    C8 C9 . 1.523(2) ?
    C8 H8 . 0.9800 ?
loop_
    _geom_angle_atom_site_label_1
    _geom_angle_atom_site_label_2
    _geom_angle_atom_site_label_3
    _geom_angle_site_symmetry_1
    _geom_angle_site_symmetry_3
    _geom_angle
    _geom_angle_publ_flag
    C3 O1 H1O . . 109.5 ?
    C4 O2 H2O . . 109.5 ?
    C9 O4 H4O . . 116(3) ?
    C8 N1 H1A . . 106.1(17) ?
    C8 N1 H1B . . 114.1(15) ?
    H1A N1 H1B . . 106.3(17) ?
    C8 N1 H1C . . 114.1(14) ?
    H1A N1 H1C . . 113(3) ?
    H1B N1 H1C . . 103(3) ?
    C6 C1 C2 . . 118.87(18) ?
    C6 C1 C7 . . 119.72(18) ?
    C2 C1 C7 . . 121.41(18) ?
    C3 C2 C1 . . 120.92(18) ?
    C3 C2 H2 . . 119.5 ?
    C1 C2 H2 . . 119.5 ?
    O1 C3 C2 . . 124.17(17) ?
    O1 C3 C4 . . 116.33(17) ?
    C2 C3 C4 . . 119.50(17) ?
    O2 C4 C5 . . 123.61(18) ?
    O2 C4 C3 . . 116.40(17) ?
    C5 C4 C3 . . 119.98(18) ?
    C4 C5 C6 . . 119.94(19) ?
    C4 C5 H5 . . 120.0 ?
    C6 C5 H5 . . 120.0 ?
    C1 C6 C5 . . 120.78(19) ?
    C1 C6 H6 . . 119.6 ?
    C5 C6 H6 . . 119.6 ?
    C1 C7 C8 . . 113.12(16) ?
    C1 C7 H7A . . 109.0 ?
    C8 C7 H7A . . 109.0 ?
    C1 C7 H7B . . 109.0 ?
    C8 C7 H7B . . 109.0 ?
    H7A C7 H7B . . 107.8 ?
    N1 C8 C7 . . 109.9(2) ?
    N1 C8 C9 . . 110.50(14) ?
    C7 C8 C9 . . 110.12(18) ?
    N1 C8 H8 . . 108.8 ?
    C7 C8 H8 . . 108.8 ?
    C9 C8 H8 . . 108.8 ?
    O3 C9 O4 . . 126.40(17) ?
    O3 C9 C8 . . 117.71(15) ?
    O4 C9 C8 . . 115.85(15) ?
loop_
    _geom_torsion_atom_site_label_1
    _geom_torsion_atom_site_label_2
    _geom_torsion_atom_site_label_3
    _geom_torsion_atom_site_label_4
    _geom_torsion_site_symmetry_1
    _geom_torsion_site_symmetry_2
    _geom_torsion_site_symmetry_3
    _geom_torsion_site_symmetry_4
    _geom_torsion
    _geom_torsion_publ_flag
    C6 C1 C2 C3 . . . . -1.1(3) ?
    C7 C1 C2 C3 . . . . 178.05(17) ?
    C1 C2 C3 O1 . . . . -179.13(18) ?
    C1 C2 C3 C4 . . . . 1.3(3) ?
    O1 C3 C4 O2 . . . . 0.9(2) ?
    C2 C3 C4 O2 . . . . -179.49(16) ?
    O1 C3 C4 C5 . . . . 179.62(17) ?
    C2 C3 C4 C5 . . . . -0.7(3) ?
    O2 C4 C5 C6 . . . . 178.75(18) ?
    C3 C4 C5 C6 . . . . 0.1(3) ?
    C2 C1 C6 C5 . . . . 0.4(3) ?
    C7 C1 C6 C5 . . . . -178.73(18) ?
    C4 C5 C6 C1 . . . . 0.1(3) ?
    C6 C1 C7 C8 . . . . -66.3(2) ?
    C2 C1 C7 C8 . . . . 114.5(2) ?
    C1 C7 C8 N1 . . . . -60.3(2) ?
    C1 C7 C8 C9 . . . . 177.70(16) ?
    N1 C8 C9 O3 . . . . 168.4(2) ?
    C7 C8 C9 O3 . . . . -70.0(3) ?
    N1 C8 C9 O4 . . . . -13.5(3) ?
    C7 C8 C9 O4 . . . . 108.1(2) ?
loop_
    _geom_hbond_atom_site_label_D
    _geom_hbond_atom_site_label_H
    _geom_hbond_atom_site_label_A
    _geom_hbond_site_symmetry_A
    _geom_hbond_distance_DH
    _geom_hbond_distance_HA
    _geom_hbond_distance_DA
    _geom_hbond_angle_DHA
    O1 H1O O3 1_465 0.82 1.98 2.782(2) 166
    O2 H2O O1 4_545 0.82 2.32 3.004(2) 142
    O2 H2O O2 4_545 0.82 2.26 2.9557(8) 144
    O4 H4O O4 2_856 0.85(4) 1.61(4) 2.449(2) 169(6)
    N1 H1A Br1 1_565 0.95(3) 2.41(3) 3.359(3) 179(3)
    N1 H1B Br1 . 0.91(3) 2.41(3) 3.295(3) 164(2)
    N1 H1C O3 1_455 0.89(3) 1.95(3) 2.821(2) 164(3)
_shelx_hkl_file
;
   4   0   0   49.12    2.92
  -4   0   0   52.49    3.00
  -4   0   0   52.06    2.93
   4   0   0   50.01    2.99
   4   0   0   50.77    2.67
  -4   0   0   51.54    2.67
  -6   0   0  125.22    7.30
   6   0   0  125.06    6.52
  -6   0   0  119.53    7.13
   6   0   0  125.41    7.30
   6   0   0  127.65    7.31
  -6   0   0  127.62    6.52
   6   0   0  123.32    7.13
  -8   0   0   33.04    1.81
   8   0   0   33.21    1.81
   8   0   0   33.98    2.01
   8   0   0   32.77    2.06
   8   0   0   36.40    2.08
  -8   0   0   33.78    2.01
 -10   0   0   68.50    4.09
  10   0   0   70.74    3.99
 -10   0   0   67.46    3.98
  10   0   0   67.12    4.08
  10   0   0   70.08    4.10
  10   0   0   67.51    3.61
 -10   0   0   68.13    3.61
  12   0   0  292.19   16.97
  12   0   0  296.35   15.17
 -12   0   0  295.75   15.16
  12   0   0  287.44   16.59
 -12   0   0  286.27   16.97
 -12   0   0  287.31   16.59
  12   0   0  296.29   16.99
  14   0   0   86.76    4.86
 -14   0   0   80.89    4.84
  14   0   0   84.76    4.97
 -14   0   0   83.59    4.38
  14   0   0   84.76    4.99
 -14   0   0   76.59    4.96
  14   0   0   82.56    4.38
  16   0   0   14.23    1.05
 -16   0   0   15.03    0.88
  16   0   0   15.14    1.13
  16   0   0   14.55    0.89
 -16   0   0   14.44    1.11
 -16   0   0   14.24    1.05
 -18   0   0   40.71    2.54
 -18   0   0   41.68    2.63
 -18   0   0   39.82    2.22
  18   0   0   40.06    2.24
  18   0   0   41.24    2.54
  18   0   0   41.47    2.64
  20   0   0   15.48    1.12
 -20   0   0   13.45    1.17
 -20   0   0   14.50    0.88
  20   0   0   13.88    1.18
 -20   0   0   14.09    1.10
 -22   0   0   17.66    1.39
 -22   0   0   16.70    1.02
  22   0   0   18.74    1.41
  22   0   0   15.82    1.27
 -22   0   0   15.97    1.28
 -24   0   0    7.22    0.54
 -24   0   0    5.89    0.81
 -24   0   0    6.62    0.79
  24   0   0    7.28    0.92
  26   0   0    0.23    0.45
 -26   0   0    0.45    0.49
 -26   0   0    0.63    0.42
  28   0   0    6.69    0.94
 -28   0   0    6.05    0.79
 -28   0   0    4.73    0.83
 -30   0   0    7.75    1.05
  30   0   0    7.00    1.05
 -30   0   0    7.67    0.95
 -32   0   0   41.10    2.93
  32   0   0   38.62    2.91
  34   0   0   21.36    2.04
 -34   0   0   22.85    2.05
 -36   0   0    0.63    0.76
  36   0   0    0.72    0.75
   1  -1   0   66.72    3.39
   1  -1   0   66.17    3.47
   1  -1   0   65.04    3.39
  -1  -1   0   66.46    3.41
  -1  -1   0   65.83    3.50
   1   1   0   52.23    3.40
   1   1   0   50.81    3.48
  -1   1   0   50.73    3.46
  -1   1   0   52.90    3.38
   1   1   0   50.64    3.49
   3   1   0  164.03    9.80
   3   1   0  169.04    9.82
   3   1   0  172.56    9.59
   5  -1   0  503.99   27.70
  -5  -1   0  488.94   27.13
  -5  -1   0  484.48   27.81
   5  -1   0  481.30   27.09
   5  -1   0  479.56   27.68
   5  -1   0  487.64   24.97
  -5   1   0  455.80   27.01
   5   1   0  457.62   27.65
  -5   1   0  468.09   27.67
   5   1   0  471.54   27.66
   7  -1   0  744.01   42.77
   7  -1   0  761.45   43.70
   7  -1   0  745.42   39.32
   7  -1   0  765.61   43.73
  -7  -1   0  727.65   42.87
  -7  -1   0  739.02   43.87
   7   1   0  761.22   43.72
  -7   1   0  745.79   43.74
   7   1   0  778.60   43.84
   7   1   0  773.77   42.92
   9  -1   0  102.40    5.04
  -9  -1   0   98.76    5.55
  -9  -1   0  103.46    5.69
   9  -1   0  100.74    5.48
   9  -1   0  103.20    5.61
   9  -1   0  100.56    5.60
   9   1   0   75.74    5.66
   9   1   0   80.04    5.66
 -11  -1   0  153.56    8.84
  11  -1   0  149.88    9.83
 -11  -1   0  151.56    9.91
  11  -1   0  150.50    8.81
  11  -1   0  149.73    9.61
  11  -1   0  153.20    9.84
 -11  -1   0  148.28    9.68
  11   1   0  194.31    9.94
 -11   1   0  186.68    9.62
 -11   1   0  185.32    9.86
  11   1   0  193.43    9.71
  11   1   0  194.59    9.97
 -11   1   0  186.78    8.82
 -13  -1   0  111.89    6.51
 -13  -1   0  102.64    6.33
  13  -1   0  114.39    6.27
  13  -1   0  111.09    6.43
 -13  -1   0  111.84    5.76
  13  -1   0  111.78    6.41
  13  -1   0  112.21    5.74
 -13   1   0  100.88    6.24
 -13   1   0  103.64    6.41
  13   1   0  109.65    6.49
  13   1   0  111.38    6.34
 -13   1   0  105.07    5.72
 -15  -1   0   21.02    1.15
  15  -1   0   20.45    1.25
  15  -1   0   22.21    1.13
  15  -1   0   20.28    1.31
 -15  -1   0   20.73    1.39
 -15  -1   0   22.47    1.36
  15  -1   0   21.17    1.29
  15   1   0   16.57    1.29
 -15   1   0   15.89    1.21
 -15   1   0   16.03    1.08
 -15   1   0   15.97    1.27
  15   1   0   17.17    1.38
 -17  -1   0  149.30    7.88
  17  -1   0  150.72    8.61
  17  -1   0  151.52    7.86
 -17  -1   0  144.69    8.90
  17  -1   0  150.20    8.83
 -17  -1   0  144.10    8.68
  17   1   0  149.53    8.92
 -17   1   0  155.07    7.84
 -17   1   0  149.18    8.82
 -17   1   0  147.29    8.59
  17   1   0  151.82    8.68
 -19  -1   0   61.63    3.40
 -19  -1   0   63.55    3.83
  19  -1   0   64.26    3.74
  19  -1   0   63.27    3.38
  19  -1   0   65.20    3.87
 -19  -1   0   62.79    3.95
 -19   1   0   59.68    3.71
  19   1   0   60.71    3.95
 -19   1   0   62.04    3.85
 -19   1   0   62.09    3.35
  21  -1   0   43.65    2.70
 -21  -1   0   41.88    2.68
  21  -1   0   42.08    2.60
 -21  -1   0   41.70    2.79
  21  -1   0   41.92    2.30
 -21  -1   0   41.22    2.32
 -21   1   0   40.41    2.68
 -21   1   0   40.06    2.56
  21   1   0   40.76    2.80
 -21   1   0   40.90    2.27
 -23  -1   0   59.68    3.40
 -23  -1   0   62.06    4.01
 -23  -1   0   59.72    3.86
  23  -1   0   60.99    3.92
  23  -1   0   59.62    3.37
  23  -1   0   60.43    3.78
 -23   1   0   64.47    3.35
  23   1   0   65.46    4.05
 -23   1   0   66.02    3.93
 -23   1   0   64.67    3.78
 -25  -1   0   63.87    3.50
  25  -1   0   68.46    3.50
 -25  -1   0   64.03    4.01
 -25  -1   0   65.48    4.17
  25  -1   0   63.55    4.06
  25  -1   0   62.97    3.95
 -25   1   0   63.88    3.90
  25   1   0   64.13    4.18
 -25   1   0   60.08    4.04
 -27  -1   0   31.97    2.24
  27  -1   0   33.14    1.83
  27  -1   0   30.96    2.25
 -27  -1   0   33.10    2.37
 -27   1   0   30.42    2.11
 -27   1   0   30.06    2.24
  27   1   0   30.09    2.37
 -29  -1   0   41.81    3.11
 -29  -1   0   43.16    2.99
  29   1   0   46.73    3.19
 -29   1   0   46.16    3.06
 -31  -1   0    5.68    0.93
 -31  -1   0    6.79    1.07
 -31   1   0    8.14    1.03
  31   1   0    7.24    1.09
  33  -1   0    7.96    1.09
 -33  -1   0    6.40    1.09
 -33  -1   0    6.44    0.99
 -33   1   0    4.52    0.89
  33   1   0    4.47    1.03
  33   1   0    4.75    1.03
 -35  -1   0   13.04    1.72
  35  -1   0   12.78    1.53
  35   1   0   15.79    1.82
 -35   1   0   17.47    1.68
  35   1   0   16.13    1.82
  37  -1   0    2.10    0.84
 -37   1   0    0.57    0.75
   0  -2   0  586.04   33.56
   0  -2   0  596.36   34.25
   0   2   0  594.63   34.26
   0   2   0  568.20   34.33
   0   2   0  607.07   33.52
  -2  -2   0  620.51   35.20
   2  -2   0  592.39   34.32
   2  -2   0  613.13   35.06
  -2  -2   0  616.86   34.21
   2   2   0  603.75   34.31
   2   2   0  587.84   35.14
   2   2   0  590.71   35.08
   2   2   0  615.42   34.34
  -2   2   0  592.14   35.05
  -2   2   0  595.17   34.21
  -2   2   0  626.08   34.20
  -4  -2   0  125.19    7.34
   4  -2   0  124.05    7.07
   4  -2   0  122.43    7.07
  -4  -2   0  126.11    7.17
   4   2   0  120.86    7.58
   4   2   0  128.80    7.34
   4   2   0  129.11    7.16
   4   2   0  122.93    7.35
   6   2   0  192.99   11.03
   6   2   0  196.32   11.30
   6   2   0  190.29   11.31
   8  -2   0   17.44    1.02
  -8  -2   0   16.60    1.13
  -8  -2   0   16.75    1.18
   8  -2   0   16.40    0.98
  10  -2   0  152.03    8.81
 -10  -2   0  151.56    9.16
  10  -2   0  154.67    8.99
  10  -2   0  157.41    8.99
 -10  -2   0  148.46    8.94
  10  -2   0  158.31    8.17
  10   2   0  158.24    9.16
  10   2   0  162.44    8.95
 -10   2   0  154.69    9.00
  10   2   0  153.96    9.19
 -12  -2   0  183.87   10.61
  12  -2   0  190.29   10.43
  12  -2   0  189.86    9.44
  12  -2   0  186.17   10.44
 -12  -2   0  174.81   10.35
  12  -2   0  182.15   10.21
  12   2   0  181.39   10.41
  12   2   0  175.49   10.59
  12   2   0  167.53   10.61
 -12   2   0  173.79   10.16
 -12   2   0  170.24   10.43
  14  -2   0   42.88    2.24
 -14  -2   0   39.58    2.60
  14  -2   0   40.52    2.41
  14  -2   0   41.77    2.42
  14  -2   0   41.35    2.37
 -14  -2   0   42.91    2.54
  14   2   0   37.06    2.62
 -14   2   0   37.02    2.42
 -14   2   0   38.41    2.32
  14   2   0   38.22    2.62
 -16  -2   0   54.16    3.39
  16  -2   0   53.83    3.30
 -16  -2   0   52.31    3.49
  16  -2   0   53.03    3.23
  16  -2   0   54.85    3.01
  16  -2   0   53.72    3.31
 -16  -2   0   56.17    3.07
 -16   2   0   55.05    3.19
 -16   2   0   57.44    3.32
  16   2   0   58.98    3.54
 -18  -2   0   22.68    1.41
  18  -2   0   21.47    1.43
  18  -2   0   21.89    1.47
 -18  -2   0   22.08    1.70
 -18  -2   0   23.21    1.63
  18  -2   0   22.56    1.34
  20  -2   0   32.45    2.02
 -20  -2   0   31.97    1.87
 -20  -2   0   32.43    2.25
  20  -2   0   31.57    1.96
 -20  -2   0   32.44    2.16
  20  -2   0   32.27    1.82
  20   2   0   24.09    2.17
  22  -2   0   28.98    1.70
 -22  -2   0   29.02    2.05
  22  -2   0   29.38    1.86
 -22  -2   0   27.33    2.14
  22  -2   0   28.80    1.92
 -22   2   0   28.34    1.79
 -22   2   0   29.18    1.93
  22   2   0   27.48    2.17
  24  -2   0    1.16    0.31
  24  -2   0    0.49    0.36
 -24  -2   0    0.23    0.44
 -24  -2   0    0.33    0.54
 -24   2   0    3.30    0.52
  24   2   0    3.04    0.73
 -26  -2   0    0.19    0.58
 -26  -2   0    0.37    0.51
  26  -2   0    0.63    0.29
  26   2   0    0.50    0.60
 -26   2   0    1.15    0.45
 -28  -2   0   12.15    1.42
 -28  -2   0   12.77    1.30
  28   2   0   11.80    1.47
 -28   2   0   11.16    1.15
 -30  -2   0   17.52    1.78
 -30  -2   0   17.76    1.66
  30  -2   0   17.63    1.53
 -30   2   0   18.02    1.54
  30   2   0   18.49    1.84
  30   2   0   17.98    1.81
  32  -2   0   11.54    1.30
 -32  -2   0   11.30    1.47
 -32  -2   0   12.88    1.63
  32   2   0   12.60    1.50
  32   2   0   13.65    1.64
 -32   2   0   12.62    1.33
 -34  -2   0   20.96    1.99
  34  -2   0   18.69    1.69
 -34  -2   0   20.65    1.83
  34   2   0   15.36    1.85
 -34   2   0   15.12    1.58
  34   2   0   13.95    1.84
  36  -2   0   10.88    1.38
 -36  -2   0   13.21    1.58
  36   2   0   12.53    1.64
  36   2   0   11.36    1.74
 -36   2   0   13.64    1.45
   1   3   0   33.71    2.16
  -1   3   0   36.81    2.07
   1   3   0   34.50    2.32
   1   3   0   37.23    2.10
   1   3   0   34.80    2.19
  -1   3   0   34.95    2.08
   1   3   0   34.93    2.13
  -1   3   0   35.18    2.16
  -1   3   0   34.96    2.32
   3  -3   0   41.36    2.45
  -3  -3   0   41.83    2.59
   3  -3   0   41.02    2.49
  -3  -3   0   40.94    2.52
   3   3   0   42.42    2.73
   3   3   0   41.43    2.54
   3   3   0   42.89    2.62
  -3   3   0   42.95    2.49
   3   3   0   44.02    2.51
  -3   3   0   42.20    2.51
   3   3   0   41.25    2.58
  -3   3   0   42.22    2.72
  -5  -3   0   95.82    4.71
   5   3   0   76.25    4.70
  -5   3   0   80.22    4.96
   5   3   0   77.81    4.81
   5   3   0   79.42    4.65
   5   3   0   73.94    4.96
   5   3   0   75.09    4.77
  -7  -3   0  221.66   12.61
  -7  -3   0  219.71   12.90
   7   3   0  213.24   12.92
   7   3   0  223.21   12.89
  -7   3   0  222.07   13.30
   7   3   0  219.84   12.64
  -9  -3   0   69.72    4.39
  -9  -3   0   73.24    4.52
   9   3   0   76.76    4.45
   9   3   0   73.79    4.50
   9   3   0   75.66    4.55
  -9   3   0   74.29    4.62
 -11  -3   0   41.39    2.79
  11  -3   0   38.46    2.45
 -11  -3   0   39.46    2.70
  11   3   0   46.26    2.79
  11   3   0   46.90    2.80
  11   3   0   44.68    2.84
 -11   3   0   47.28    2.83
  13  -3   0   14.99    0.96
  13  -3   0   16.14    1.06
 -13  -3   0   16.99    1.31
 -13  -3   0   16.47    1.22
  15  -3   0   70.47    4.03
  15  -3   0   70.20    3.84
 -15  -3   0   70.70    4.40
 -15  -3   0   70.77    4.28
  15   3   0   68.00    4.42
 -15   3   0   71.47    4.09
 -15   3   0   67.98    4.08
 -17  -3   0   28.16    2.05
  17  -3   0   29.18    1.67
  17  -3   0   28.65    1.69
  17  -3   0   28.54    1.67
  17  -3   0   27.20    1.67
 -17  -3   0   28.48    1.97
  17   3   0   24.68    2.02
 -17   3   0   26.20    1.70
 -19  -3   0   37.73    2.59
 -19  -3   0   37.78    2.70
  19  -3   0   38.17    2.34
  19  -3   0   38.86    2.26
  19  -3   0   38.82    2.35
  19   3   0   41.61    2.78
 -19   3   0   39.42    2.37
  21  -3   0   31.00    1.77
 -21  -3   0   31.13    2.12
 -21  -3   0   32.47    2.22
  21   3   0   27.01    2.17
  21   3   0   27.84    2.22
 -21   3   0   25.48    1.82
 -23  -3   0   61.30    4.15
 -23  -3   0   62.44    4.03
  23  -3   0   62.40    3.52
  23   3   0   61.77    4.12
  23   3   0   66.58    4.24
 -23   3   0   63.70    3.82
  25  -3   0   32.89    2.05
 -25  -3   0   33.44    2.48
 -25  -3   0   31.70    2.52
  25  -3   0   32.45    2.23
  25   3   0   35.78    2.61
  25   3   0   36.89    2.64
 -25   3   0   36.73    2.23
  27  -3   0   48.29    2.96
 -27  -3   0   50.69    3.23
 -27  -3   0   49.34    3.36
 -27   3   0   43.65    2.92
  27   3   0   42.21    3.34
  27   3   0   43.93    3.28
 -29  -3   0    0.47    0.65
  29  -3   0    0.76    0.47
 -29  -3   0    0.19    0.71
  29   3   0    0.43    0.67
 -29   3   0    0.75    0.41
  29   3   0    0.93    0.73
  31  -3   0    3.54    0.72
 -31  -3   0    4.67    1.08
 -31  -3   0    4.15    0.96
  31   3   0    5.76    1.15
  31   3   0    5.66    1.19
 -31   3   0    5.75    0.74
  33  -3   0    1.69    0.62
 -33  -3   0    1.30    0.80
 -33  -3   0    1.54    0.90
 -33   3   0    3.59    0.66
  33   3   0    2.83    1.00
  33   3   0    4.53    1.13
  35  -3   0    4.18    0.82
 -35  -3   0    6.02    1.17
  35   3   0    3.11    1.23
 -35   3   0    3.70    0.74
  35   3   0    4.94    1.23
 -37  -3   0    2.50    0.97
   0  -4   0  122.28    6.89
   0  -4   0  134.03    7.04
   0   4   0  113.29    7.04
   0   4   0  113.93    6.84
   0   4   0  113.83    7.39
   0   4   0  120.37    6.82
   0   4   0  116.97    7.02
  -2  -4   0  190.39   10.70
   2  -4   0  187.51   10.62
  -2  -4   0  187.98   10.47
   2  -4   0  189.02   10.41
   2   4   0  174.08   10.44
  -2   4   0  182.14   11.16
   2   4   0  178.76   10.68
  -2   4   0  177.50   10.64
   2   4   0  178.68   11.15
   2   4   0  177.12   10.72
   4  -4   0   87.46    5.80
   4  -4   0   82.40    5.71
  -4  -4   0   83.33    5.93
   4   4   0  104.31    6.01
   4   4   0  104.29    6.26
   4   4   0  109.21    5.87
  -4   4   0  109.68    6.27
  -4   4   0  103.54    5.84
   4   4   0  109.79    5.98
  -4   4   0  107.58    5.83
  -6  -4   0   39.53    2.37
   6  -4   0   39.92    2.18
  -6  -4   0   40.39    2.43
   6   4   0   35.71    2.36
   6   4   0   35.23    2.44
   6   4   0   33.44    2.51
  -6   4   0   35.76    2.51
   6   4   0   36.50    2.40
  -8  -4   0   43.39    2.87
  -8  -4   0   41.04    2.79
  -8   4   0   44.95    2.97
   8   4   0   45.53    2.92
   8   4   0   47.71    2.87
   8   4   0   45.42    2.83
 -10  -4   0   33.09    2.41
 -10  -4   0   30.89    2.35
  10   4   0   39.40    2.45
  10   4   0   37.69    2.50
 -10   4   0   38.72    2.50
  10   4   0   39.65    2.43
 -12  -4   0   41.48    2.42
  12  -4   0   41.09    2.19
 -12  -4   0   41.75    2.48
 -12   4   0   32.83    2.43
  12   4   0   32.09    2.40
  12   4   0   31.04    2.37
  12   4   0   31.33    2.46
 -14  -4   0   52.48    3.48
 -14  -4   0   54.57    3.40
  14  -4   0   52.97    3.07
  14   4   0   50.12    3.43
  14   4   0   55.38    3.56
 -14   4   0   55.55    3.51
 -16  -4   0   32.95    2.25
 -16  -4   0   29.82    2.15
  16  -4   0   30.30    1.89
  16   4   0   30.04    2.21
  16   4   0   28.67    2.27
 -16   4   0   31.67    2.16
  18  -4   0   17.93    1.27
 -18  -4   0   16.78    1.50
 -18  -4   0   17.59    1.57
 -18   4   0   18.81    1.45
  18   4   0   18.66    1.67
  18   4   0   18.17    1.59
  20  -4   0   19.43    1.24
 -20  -4   0   19.19    1.72
 -20  -4   0   18.69    1.64
  20  -4   0   19.25    1.37
 -20   4   0   20.92    1.54
  20   4   0   21.08    1.83
  20   4   0   19.39    1.72
  22  -4   0    3.16    0.52
 -22  -4   0    3.04    0.74
  22  -4   0    2.67    0.36
 -22  -4   0    2.59    0.74
  22   4   0    1.24    0.71
 -22   4   0    1.48    0.53
  22   4   0    0.75    0.61
 -24  -4   0    1.79    0.75
 -24  -4   0    1.86    0.64
  24  -4   0    2.37    0.49
  24  -4   0    2.39    0.39
  24   4   0    1.78    0.74
 -24   4   0    3.56    0.62
  24   4   0    2.19    0.79
 -26  -4   0    3.84    0.88
  26  -4   0    3.35    0.49
 -26  -4   0    2.58    0.88
  26   4   0    5.14    1.02
  26   4   0    4.62    0.99
 -28  -4   0    3.83    1.00
 -28  -4   0    4.03    0.91
  28  -4   0    4.01    0.57
  28   4   0    3.64    0.98
  28   4   0    1.92    0.84
 -30  -4   0    8.56    1.34
 -30  -4   0    7.49    1.16
  30   4   0    5.55    1.14
  30   4   0    6.13    1.25
 -32  -4   0   16.11    1.90
 -32  -4   0   14.97    1.79
  32   4   0   12.64    1.74
  32   4   0   16.49    1.99
   1  -5   0    9.10    0.68
   1  -5   0    8.53    0.71
  -1  -5   0    9.15    0.74
  -1  -5   0    8.49    0.74
  -1   5   0    7.11    0.73
   1   5   0    7.80    0.80
  -1   5   0    7.06    0.96
   1   5   0    7.44    0.64
   1   5   0    7.47    1.00
   1   5   0    7.09    0.73
  -3  -5   0   40.05    3.02
  -3   5   0   51.22    3.34
   3   5   0   49.16    2.98
   3   5   0   50.51    3.36
   3   5   0   51.95    3.08
   3   5   0   49.73    3.11
  -3   5   0   48.11    2.95
  -3   5   0   51.03    2.94
  -5  -5   0   85.26    5.09
   5  -5   0   87.92    4.84
  -5  -5   0   86.49    5.00
  -5   5   0   84.80    5.39
   5   5   0   79.79    5.14
   5   5   0   77.76    4.96
   5   5   0   82.71    5.14
   7   5   0   14.15    1.27
  -7   5   0   14.02    1.31
   7   5   0   14.01    1.17
  -9  -5   0   76.20    5.01
  -9  -5   0   76.26    5.12
   9   5   0   87.67    5.07
  -9   5   0   88.26    5.38
   9   5   0   87.91    5.22
 -11  -5   0   29.24    2.00
 -11  -5   0   27.15    1.92
  11  -5   0   27.54    1.80
  11   5   0   26.32    2.06
 -11   5   0   24.65    2.00
  11   5   0   25.96    1.95
  13  -5   0   18.30    1.42
 -13  -5   0   18.29    1.55
 -13  -5   0   17.30    1.57
  13   5   0   21.60    1.73
 -13   5   0   19.93    1.60
  13   5   0   20.81    1.62
 -15  -5   0   15.04    1.44
 -15  -5   0   15.17    1.44
  15  -5   0   14.88    1.26
  15   5   0   16.52    1.60
  15   5   0   17.11    1.47
 -15   5   0   17.40    1.45
 -17  -5   0   10.95    1.29
 -17  -5   0   12.83    1.33
  17  -5   0   12.65    1.09
  17   5   0   11.15    1.29
 -17   5   0   13.80    1.25
  17   5   0   13.97    1.50
 -19  -5   0   15.31    1.49
  19  -5   0   16.32    1.29
 -19  -5   0   16.30    1.57
  19   5   0   16.38    1.67
  19   5   0   14.99    1.53
 -19   5   0   15.74    1.44
  21  -5   0   16.97    1.35
 -21  -5   0   17.30    1.66
 -21  -5   0   15.76    1.66
  21   5   0   18.01    1.70
 -21   5   0   17.70    1.52
  21   5   0   18.11    1.79
 -23  -5   0   25.52    2.13
 -23  -5   0   24.14    2.01
  23  -5   0   25.52    1.71
  23   5   0   21.22    2.03
  23   5   0   20.85    2.13
 -23   5   0   22.77    1.87
 -25  -5   0   11.80    1.47
 -25  -5   0   12.39    1.57
  25   5   0   11.76    1.57
 -25   5   0   11.67    1.26
  25   5   0   10.90    1.47
 -27  -5   0   15.02    1.68
 -27  -5   0   15.92    1.80
  27   5   0   13.02    1.68
  27   5   0   10.96    1.60
 -29  -5   0    3.49    1.09
  29   5   0    5.40    1.19
 -31  -5   0    1.17    1.04
  31   5   0    2.18    1.00
   0  -6   0   39.26    2.18
   0   6   0   31.84    2.57
   0   6   0   29.05    2.16
  -2  -6   0   44.14    2.86
   2  -6   0   42.67    2.77
  -2   6   0   46.24    2.80
  -2   6   0   46.19    3.26
   2   6   0   45.72    2.94
   2   6   0   47.90    3.30
  -4  -6   0   43.01    2.67
   4  -6   0   40.57    2.50
  -4   6   0   42.99    3.05
   4   6   0   38.90    2.74
  -6  -6   0    4.88    0.70
   6   6   0    4.76    0.75
  -6   6   0    5.04    1.00
  -8  -6   0   26.22    2.07
  -8   6   0   32.50    2.37
   8   6   0   31.00    2.21
  10  -6   0   13.83    1.30
 -10  -6   0   14.71    1.32
 -10   6   0   14.19    1.46
  10   6   0   12.60    1.40
 -12  -6   0   22.68    1.77
  12  -6   0   22.14    1.70
  12   6   0   21.09    1.85
 -12   6   0   20.44    1.87
 -14  -6   0    5.90    0.91
  14  -6   0    6.43    0.89
  14   6   0    6.06    1.02
 -14   6   0    5.32    0.96
  16  -6   0   24.68    1.82
 -16  -6   0   22.35    1.99
  16   6   0   25.72    2.16
 -16   6   0   26.86    2.10
 -18  -6   0   17.51    1.60
  18  -6   0   15.83    1.36
  18   6   0   13.28    1.75
 -18   6   0   15.35    1.59
  20  -6   0    2.71    0.66
 -20  -6   0    2.87    0.84
  20   6   0    2.89    0.98
 -20   6   0    5.67    0.98
  22  -6   0    4.80    0.81
 -22   6   0    4.83    0.97
 -24   6   0    5.25    1.01
 -26   6   0    6.66    1.12
  -1  -7   0    9.18    0.94
   1  -7   0    7.39    0.84
  -1   7   0    9.48    1.36
   1   7   0    9.83    0.94
  -3  -7   0    6.38    0.82
  -3   7   0    8.28    1.30
   3   7   0    7.59    0.93
  -5  -7   0   14.15    1.25
   5   7   0   12.86    1.29
  -5   7   0   13.48    1.66
   7  -7   0   16.04    1.56
  -7  -7   0   17.57    1.50
  -7   7   0   16.62    1.80
   7   7   0   18.16    1.59
   9  -7   0    9.96    1.18
  -9  -7   0   10.32    1.21
  -9   7   0   10.60    1.45
   9   7   0    7.71    1.10
 -11  -7   0   14.66    1.50
  11  -7   0   15.72    1.53
  11   7   0   14.76    1.62
 -11   7   0   15.76    1.73
  13  -7   0    3.15    0.81
 -13  -7   0    3.90    0.86
  13   7   0    7.35    1.09
 -13   7   0    7.99    1.26
  15  -7   0    5.60    0.95
  15   7   0    7.38    1.27
 -15   7   0    7.63    1.29
  17  -7   0   13.86    1.47
 -17   7   0   14.32    1.73
  19  -7   0    2.79    0.78
 -19   7   0    4.24    1.06
 -21   7   0    4.41    1.08
 -23   7   0    5.59    1.18
 -25   7   0   12.02    1.61
 -10   8   0    4.89    1.23
 -12   8   0    7.51    1.44
 -14   8   0    4.33    1.19
 -16   8   0    1.55    1.02
 -18   8   0    7.19    1.40
 -20   8   0    3.28    1.16
 -22   8   0    2.34    1.07
 -24   8   0    1.18    0.99
 -36   0   1    2.61    0.90
 -34   0   1    2.94    0.83
  32   0  -1   64.67    4.30
 -32   0   1   61.85    4.07
 -32   0   1   66.15    4.29
 -30   0   1   10.13    1.27
 -30   0   1   12.18    1.21
  30   0  -1   11.67    1.30
 -28   0   1    8.71    1.01
 -28   0   1    8.38    1.10
  28   0  -1    8.96    1.11
 -26   0   1   67.85    4.28
  26   0  -1   66.07    3.72
 -26   0   1   68.10    4.14
  26   0  -1   65.54    4.29
 -24   0   1    4.04    0.61
 -24   0   1    5.12    0.58
  24   0  -1    4.75    0.56
  24   0  -1    4.08    0.73
 -24   0   1    4.61    0.71
 -22   0   1   54.11    2.99
  22   0  -1   53.14    3.03
  22   0  -1   55.21    3.44
 -22   0   1   53.46    3.35
 -22   0   1   53.65    3.46
 -20   0   1  120.33    7.36
 -20   0   1  123.89    7.18
 -20   0   1  123.74    6.53
  20   0  -1  122.35    7.18
  20   0  -1  122.63    6.56
  18   0  -1  137.40    7.78
 -18   0   1  130.67    7.75
  18   0  -1  131.19    7.10
 -18   0   1  135.55    7.09
 -18   0   1  133.27    7.97
 -16   0   1  192.82   11.11
 -16   0   1  194.61   11.38
  16   0  -1  194.92   11.12
 -16   0   1  200.10   10.18
  16   0  -1  184.81   10.17
 -14   0   1  182.00   10.73
 -14   0   1  186.01    9.60
  14   0  -1  187.51   10.49
  14   0  -1  180.13    9.61
 -14   0   1  182.85   10.48
  14   0  -1  177.86   10.72
 -12   0   1   32.69    1.79
 -12   0   1   31.75    2.02
 -12   0   1   30.84    1.95
  12   0  -1   32.14    2.01
  12   0  -1   31.57    1.80
  10   0  -1  182.65    9.48
 -10   0   1  179.57   10.32
  10   0  -1  184.69   10.33
 -10   0   1  184.72    9.47
  10   0  -1  180.10   10.56
 -10   0   1  172.20   10.55
  -8   0   1  105.94    6.03
   8   0  -1  103.29    6.17
   8   0  -1  106.22    5.55
  -8   0   1  100.25    6.17
   8   0  -1  106.79    6.04
  -8   0   1  107.43    5.55
   6   0  -1  119.11    6.76
   6   0  -1  116.89    6.22
   6   0  -1  116.22    6.92
  -6   0   1  119.04    6.21
  -6   0   1  115.90    6.91
  -6   0   1  117.88    6.76
   4   0  -1  505.33   28.15
  -4   0   1  472.55   27.43
  -4   0   1  482.82   25.35
   4   0  -1  458.40   25.16
   4   0  -1  507.08   27.43
  -4   0   1  484.53   28.15
   2   0  -1  139.75    7.86
  -2   0   1  133.86    7.21
   2   0  -1  140.31    8.04
  -2   0   1  138.15    7.86
   2   0  -1  132.48    7.21
  -2   0   1  147.69    8.04
  -2   0   1  134.67    8.03
   0   0   1  116.37    6.76
   0   0  -1  115.35    6.76
   0   0   1  113.28    6.62
   0   0   1  115.35    6.05
   0   0  -1  113.24    6.06
   0   0   1  109.86    6.75
   0   0  -1  123.27    6.77
   0   0  -1  117.41    6.62
   2   0   1  202.28   11.18
   2   0   1  193.13   11.16
  -2   0  -1  197.47   10.22
  -2   0  -1  199.22   11.42
   2   0   1  189.86   10.24
  -2   0  -1  186.66   11.42
  -2   0  -1  200.16   11.18
   2   0   1  199.70   11.43
   2   0   1  198.14   11.42
  -4   0  -1  167.59    9.92
   4   0   1  170.89    9.71
   4   0   1  173.03    9.70
  -4   0  -1  171.42    8.84
   4   0   1  172.02    9.92
  -4   0  -1  166.81    9.92
  -4   0  -1  166.98    9.69
   4   0   1  166.99    8.85
  -4   0  -1  174.17    9.71
   4   0   1  172.95    9.92
   6   0   1  636.31   34.11
   6   0   1  615.05   34.66
  -6   0  -1  585.93   34.66
   6   0   1  597.93   34.65
  -6   0  -1  586.81   33.89
   6   0   1  603.73   33.92
  -6   0  -1  562.12   34.65
  -6   0  -1  606.31   34.00
   8   0   1    9.14    0.70
   8   0   1    9.24    0.66
  -8   0  -1    8.38    0.70
   8   0   1    8.84    0.69
  -8   0  -1    8.93    0.71
  -8   0  -1    9.84    0.68
   8   0   1    8.93    0.71
 -10   0  -1    6.85    0.63
 -10   0  -1    7.06    0.57
  10   0   1    7.50    0.61
 -10   0  -1    6.91    0.62
  10   0   1    7.04    0.57
  10   0   1    7.02    0.62
  10   0   1    6.48    0.62
 -12   0  -1   44.68    2.73
  12   0   1   45.76    2.74
 -12   0  -1   46.06    2.83
  12   0   1   44.95    2.83
  12   0   1   47.20    2.82
 -12   0  -1   45.39    2.83
  12   0   1   43.80    2.78
 -14   0  -1  249.40   14.41
  14   0   1  248.94   14.46
  14   0   1  250.05   14.41
  14   0   1  251.70   14.75
  14   0   1  252.58   14.77
 -14   0  -1  264.24   14.78
 -14   0  -1  248.40   14.76
  16   0   1   35.41    2.41
 -16   0  -1   38.49    2.38
  16   0   1   36.75    2.46
 -16   0  -1   38.38    2.46
  16   0   1   40.01    2.38
  18   0   1   25.96    1.68
  18   0   1   24.58    1.75
  18   0   1   23.55    1.77
 -18   0  -1   25.03    1.68
 -18   0  -1   25.42    1.77
  20   0   1  116.88    6.90
  20   0   1  112.98    6.96
  20   0   1  119.02    7.11
 -20   0  -1  120.38    6.91
 -20   0  -1  117.53    7.10
 -22   0  -1    6.13    0.73
 -22   0  -1    5.09    0.74
  22   0   1    4.49    0.72
  22   0   1    5.42    0.79
 -24   0  -1   14.58    1.27
 -24   0  -1   15.49    1.38
  24   0   1   14.87    1.37
  24   0   1   15.82    1.40
  26   0   1   35.01    2.53
 -26   0  -1   36.49    2.57
  26   0   1   36.73    2.55
 -26   0  -1   33.55    2.38
  28   0   1   17.79    1.61
 -28   0  -1   17.80    1.65
  28   0   1   17.61    1.64
 -28   0  -1   17.31    1.45
 -30   0  -1   20.16    1.81
  30   0   1   19.69    1.79
  30   0   1   19.78    1.83
 -30   0  -1   21.66    1.69
 -32   0  -1   12.22    1.53
  32   0   1   13.33    1.48
 -34   0  -1   -0.10    0.68
  34   0   1    0.06    0.66
 -36   0  -1    7.61    1.23
  36   0   1    7.32    1.25
 -37  -1   1    2.08    0.97
 -37   1   1    2.88    0.88
 -35  -1   1    1.18    0.84
 -35  -1   1    1.72    0.78
  35   1  -1    1.24    0.78
 -35   1   1    0.88    0.69
 -33  -1   1   16.77    1.73
 -33  -1   1   16.75    1.61
  33   1  -1   14.64    1.69
 -33   1   1   16.62    1.62
 -31  -1   1    5.30    0.95
 -31  -1   1    4.01    0.78
  31   1  -1    3.28    0.85
 -31   1   1    3.28    0.76
 -29  -1   1   31.03    2.56
  29  -1  -1   30.23    2.45
 -29  -1   1   33.46    2.46
  29  -1  -1   30.78    2.10
 -29   1   1   42.37    2.57
  29   1  -1   39.02    2.66
 -29   1   1   40.40    2.47
 -27  -1   1   66.61    4.24
 -27  -1   1   67.71    4.09
  27  -1  -1   69.13    4.15
  27  -1  -1   66.35    3.61
  27   1  -1   60.13    4.21
 -27   1   1   60.91    3.95
 -27   1   1   61.28    4.11
  25  -1  -1   17.61    1.29
  25  -1  -1   19.48    1.46
 -25  -1   1   20.84    1.67
 -25  -1   1   18.84    1.54
  25  -1  -1   20.70    1.57
 -25   1   1   20.71    1.45
 -25   1   1   18.99    1.55
  25   1  -1   20.19    1.68
 -23  -1   1   23.47    1.73
 -23  -1   1   24.76    1.85
  23  -1  -1   24.05    1.50
  23  -1  -1   24.09    1.64
  23  -1  -1   25.79    1.74
 -23   1   1   22.79    1.71
  23   1  -1   21.89    1.82
 -23   1   1   22.70    1.61
 -23   1   1   23.21    1.44
 -21  -1   1   27.58    1.81
  21  -1  -1   26.93    1.76
 -21  -1   1   27.51    2.09
 -21  -1   1   26.28    1.99
  21  -1  -1   26.93    1.91
 -21   1   1   33.88    1.94
 -21   1   1   32.93    2.04
 -21   1   1   33.92    1.75
 -19  -1   1   24.09    1.69
  19  -1  -1   25.04    1.42
 -19  -1   1   25.24    1.42
  19  -1  -1   24.89    1.53
 -19  -1   1   25.04    1.62
 -19   1   1   18.48    1.55
 -19   1   1   18.06    1.47
 -17  -1   1    8.84    0.68
 -17  -1   1    7.80    0.79
  17  -1  -1    9.59    0.73
  17  -1  -1    8.32    0.68
 -17  -1   1    8.19    0.82
 -15  -1   1   60.73    3.94
  15  -1  -1   62.80    3.97
 -15  -1   1   60.72    4.05
 -15  -1   1   62.58    3.59
  15  -1  -1   63.48    3.89
  15  -1  -1   59.75    3.58
 -15   1   1   73.50    3.58
 -15   1   1   71.54    3.89
 -15   1   1   69.64    3.99
  15   1  -1   74.46    3.97
  13  -1  -1   52.50    2.91
  13  -1  -1   49.99    2.69
 -13  -1   1   51.21    2.97
 -13  -1   1   50.49    3.05
  13  -1  -1   50.28    2.97
 -13  -1   1   49.56    2.70
  13   1  -1   37.47    2.99
  11  -1  -1  128.85    7.11
 -11  -1   1  129.56    6.57
 -11  -1   1  128.07    7.17
  11  -1  -1  129.28    6.56
  11  -1  -1  125.96    7.27
 -11  -1   1  129.17    7.34
  11   1  -1  116.68    7.32
 -11   1   1  118.72    6.54
 -11   1   1  120.02    7.28
  11   1  -1  122.67    7.16
 -11   1   1  114.57    7.09
   9  -1  -1  153.07    8.42
   9  -1  -1  155.32    9.15
  -9  -1   1  149.80    9.40
  -9  -1   1  156.38    8.44
  -9  -1   1  153.71    9.19
   9  -1  -1  155.65    9.35
  -9   1   1  168.06    9.36
   9   1  -1  160.66    9.41
  -9   1   1  170.53    9.15
  -9   1   1  172.54    8.43
   9   1  -1  168.69    9.20
   7  -1  -1  138.85    7.55
   7  -1  -1  138.37    6.97
   7  -1  -1  140.75    7.73
  -7  -1   1  137.57    7.60
  -7  -1   1  140.78    6.99
  -7  -1   1  133.36    7.77
   7   1  -1  133.57    7.59
  -7   1   1  122.71    7.72
   7   1  -1  129.97    7.77
  -7   1   1  127.45    7.54
  -7   1   1  123.32    7.72
  -7   1   1  119.97    6.95
   5  -1  -1   82.65    5.07
  -5  -1   1   82.21    5.65
   5  -1  -1   83.78    5.62
   5  -1  -1   83.59    5.49
  -5  -1   1   89.43    5.09
  -5   1   1  109.09    5.09
  -5   1   1  107.55    5.50
   5   1  -1  109.90    5.67
  -5   1   1  106.61    5.64
  -5   1   1  107.30    5.64
   3  -1  -1  178.23   10.54
  -3  -1   1  176.96   10.55
   3  -1  -1  182.67   10.54
   3  -1  -1  176.15    9.48
  -3  -1   1  185.15    9.50
   3  -1  -1  181.99   10.32
  -3  -1   1  177.72   10.32
  -3   1   1  179.10   10.54
  -3   1   1  184.02   10.31
  -3   1   1  192.24    9.48
   3   1  -1  177.43   10.32
  -3   1   1  180.86   10.54
   3   1  -1  186.38   10.56
   1   1  -1   31.31    1.90
  -1   1   1   32.95    1.87
  -1   1   1   31.09    1.72
  -1   1   1   32.29    1.93
  -1   1   1   32.42    1.92
   1   1  -1   30.96    1.86
  -1   1   1   30.07    1.87
  -1  -1  -1  598.82   33.32
  -1  -1  -1  545.82   29.78
  -1  -1  -1  591.16   32.62
   1  -1   1  582.93   33.17
  -1  -1  -1  620.88   33.39
   1  -1   1  583.76   32.47
   1  -1   1  604.81   33.25
  -1  -1  -1  550.09   32.43
   1   1   1  570.65   32.55
   1   1   1  571.64   33.25
   1   1   1  523.95   32.41
  -1   1  -1  559.82   33.19
  -1   1  -1  571.15   32.48
  -1   1  -1  539.45   33.23
   1   1   1  569.73   33.34
   3  -1   1  926.88   54.09
  -3  -1  -1  904.90   54.35
   3  -1   1  939.14   54.12
   3  -1   1  913.21   52.91
  -3  -1  -1  869.33   52.94
  -3  -1  -1  890.49   54.22
  -3  -1  -1  901.75   53.14
   3   1   1  950.90   53.16
  -3   1  -1  985.03   54.12
  -3   1  -1  978.03   54.15
   3   1   1  924.16   54.03
   3   1   1  921.97   54.14
   3   1   1  961.32   53.15
  -3   1  -1 1000.00   52.97
  -5  -1  -1   48.09    2.93
  -5  -1  -1   51.16    2.89
   5  -1   1   49.70    2.81
  -5  -1  -1   46.68    2.85
  -5  -1  -1   46.17    2.92
   5  -1   1   45.46    2.79
   5  -1   1   49.38    2.86
   5  -1   1   47.92    2.86
  -7  -1  -1  614.59   34.01
   7  -1   1  571.83   33.32
  -7  -1  -1  609.99   33.25
   7  -1   1  597.84   33.38
  -7  -1  -1  574.09   33.99
   7  -1   1  600.42   33.92
   7  -1   1  590.85   34.02
   7   1   1  591.08   33.99
  -7   1  -1  548.47   34.02
  -7   1  -1  572.19   33.99
   7   1   1  583.76   33.27
   7   1   1  587.19   33.23
   7   1   1  586.02   34.01
  -9  -1  -1  308.92   19.19
   9  -1   1  317.62   18.72
   9  -1   1  316.94   18.70
   9  -1   1  318.24   19.12
   9  -1   1  318.15   19.12
  -9  -1  -1  305.47   18.75
  -9  -1  -1  308.38   19.19
  -9   1  -1  349.37   19.14
   9   1   1  334.62   18.77
   9   1   1  356.65   19.21
   9   1   1  358.80   19.24
  -9   1  -1  339.25   19.13
   9   1   1  348.88   18.82
  -9   1  -1  336.24   18.69
  11  -1   1  142.96    7.14
  11  -1   1  138.56    7.89
 -11  -1  -1  148.83    8.16
  11  -1   1  141.74    8.05
  11  -1   1  142.55    7.87
  11  -1   1  151.24    8.06
 -11  -1  -1  145.09    7.95
 -11  -1  -1  141.16    8.13
 -11   1  -1  129.84    8.05
  11   1   1  128.62    7.97
 -11   1  -1  128.64    7.85
  11   1   1  126.49    8.13
  11   1   1  132.44    7.92
  11   1   1  130.60    8.11
 -11   1  -1  128.84    8.04
  13  -1   1  211.95   12.51
  13  -1   1  206.94   12.23
 -13  -1  -1  219.50   12.63
  13  -1   1  210.15   12.52
  13  -1   1  212.32   11.13
 -13  -1  -1  207.64   12.60
 -13  -1  -1  203.82   12.30
  13  -1   1  212.30   12.27
  13   1   1  219.20   12.37
 -13   1  -1  217.96   12.23
 -13   1  -1  222.97   12.55
 -13   1  -1  206.67   12.51
  13   1   1  226.08   12.32
  13   1   1  219.16   12.60
  13   1   1  220.25   12.63
  15  -1   1   64.35    3.69
  15  -1   1   65.34    3.64
 -15  -1  -1   64.07    3.72
 -15  -1  -1   64.61    3.27
  15  -1   1   62.30    3.73
 -15  -1  -1   63.13    3.83
  15  -1   1   64.86    3.22
 -15   1  -1   59.18    3.62
  15   1   1   56.02    3.74
  15   1   1   57.03    3.82
 -15   1  -1   53.57    3.70
  15   1   1   58.35    3.69
 -17  -1  -1   15.39    1.29
 -17  -1  -1   15.49    1.21
 -17  -1  -1   15.62    0.94
  17  -1   1   16.15    0.88
  17  -1   1   16.11    1.18
  17  -1   1   16.26    1.13
  17  -1   1   15.40    1.18
 -19  -1  -1   34.48    1.83
  19  -1   1   34.92    2.20
  19  -1   1   35.48    2.19
  19  -1   1   35.99    2.12
 -19  -1  -1   33.53    2.30
 -19  -1  -1   35.11    2.21
 -19   1  -1   29.82    2.08
 -19   1  -1   30.06    2.17
  19   1   1   30.54    2.29
  19   1   1   29.71    2.25
 -21  -1  -1   18.42    1.13
  21  -1   1   19.12    1.46
 -21  -1  -1   19.29    1.60
  21  -1   1   20.80    1.41
 -21  -1  -1   19.40    1.50
  21  -1   1   19.47    1.47
 -21   1  -1   20.14    1.39
 -21   1  -1   20.29    1.50
  21   1   1   19.84    1.61
  21   1   1   20.27    1.60
 -23  -1  -1   20.26    1.63
  23  -1   1   20.44    1.51
  23  -1   1   19.70    1.48
 -23  -1  -1   19.87    1.12
  23  -1   1   20.35    1.42
 -23  -1  -1   20.64    1.54
 -23   1  -1   17.39    1.39
  23   1   1   17.50    1.62
  23   1   1   17.71    1.60
 -23   1  -1   17.16    1.48
  25  -1   1   11.02    1.11
 -25  -1  -1   10.80    1.27
 -25  -1  -1   10.47    1.15
  25  -1   1   10.18    1.14
  25   1   1   11.55    1.27
  25   1   1   13.43    1.31
 -25   1  -1   12.24    1.05
 -25   1  -1   11.05    1.11
 -27  -1  -1    3.14    0.73
 -27  -1  -1    2.64    0.76
  27  -1   1    2.38    0.62
  27  -1   1    2.40    0.65
 -27   1  -1    4.01    0.70
  27   1   1    4.42    0.86
  27   1   1    4.75    0.89
 -27   1  -1    4.79    0.67
 -29  -1  -1    1.56    0.61
 -29  -1  -1    0.85    0.67
  29  -1   1    1.45    0.61
  29   1   1    1.63    0.71
  29   1   1    1.81    0.76
 -29   1  -1    0.97    0.58
 -31  -1  -1    5.15    1.00
 -31  -1  -1    4.85    0.86
  31  -1   1    4.21    0.84
  31   1   1    2.93    0.88
  31   1   1    2.35    0.84
 -31   1  -1    2.69    0.74
  33  -1   1    0.89    0.67
 -33  -1  -1    0.64    0.76
 -33  -1  -1    0.50    0.61
 -33   1  -1    1.04    0.65
  33   1   1    0.99    0.76
  33   1   1    0.13    0.71
 -35  -1  -1   11.01    1.45
  35  -1   1   10.70    1.36
 -35   1  -1    9.14    1.28
  35   1   1    9.63    1.40
 -38   2   1    1.06    0.76
  38   2  -1    1.06    0.94
 -36  -2   1    2.63    1.00
 -36  -2   1    2.04    0.86
  36   2  -1    1.86    0.95
 -36   2   1    2.07    0.74
 -34  -2   1    7.35    1.16
 -34  -2   1    9.89    1.43
 -34   2   1    9.17    1.17
  34   2  -1    8.65    1.38
 -32  -2   1    4.82    0.91
 -32  -2   1    4.95    1.04
  32   2  -1    5.14    1.11
 -32   2   1    5.28    0.85
 -30  -2   1    7.65    1.09
 -30  -2   1    8.85    1.23
  30   2  -1    8.55    1.26
 -30   2   1    9.33    1.07
 -28  -2   1    6.81    0.93
 -28  -2   1    8.78    1.10
 -28   2   1    4.24    0.72
  28   2  -1    4.93    0.98
 -26  -2   1    5.84    0.92
 -26  -2   1    7.50    0.96
  26  -2  -1    6.54    0.72
 -24  -2   1   11.01    1.16
 -24  -2   1   10.72    1.11
  24  -2  -1   11.06    0.88
  24  -2  -1   11.18    0.99
 -24   2   1    8.96    0.95
  24   2  -1    9.39    1.20
 -24   2   1    9.06    0.82
 -22  -2   1   57.09    3.97
  22  -2  -1   59.76    3.46
 -22  -2   1   57.44    3.86
  22  -2  -1   59.48    3.72
  22  -2  -1   63.52    3.83
  22   2  -1   63.31    4.04
 -22   2   1   66.22    3.84
 -22   2   1   66.05    3.68
 -20  -2   1   79.33    4.63
  20  -2  -1   78.15    4.46
  20  -2  -1   75.68    4.15
 -20  -2   1   74.75    4.74
 -20   2   1   73.88    4.41
 -20   2   1   72.07    4.56
  20   2  -1   73.77    4.76
  18  -2  -1   41.22    2.36
 -18  -2   1   41.33    2.60
 -18  -2   1   41.14    2.52
  18  -2  -1   40.35    2.23
 -18   2   1   35.02    2.29
 -18   2   1   34.25    2.17
 -18   2   1   36.69    2.41
 -16  -2   1  201.22   12.21
 -16  -2   1  192.60   11.90
  16  -2  -1  218.57   12.11
  16  -2  -1  203.23   11.80
  16  -2  -1  204.29   10.89
 -16   2   1  211.19   12.06
 -16   2   1  214.06   10.87
  14  -2  -1  122.93    7.24
 -14  -2   1  120.06    7.39
  14  -2  -1  120.15    6.58
 -14  -2   1  121.63    7.21
  14  -2  -1  121.99    7.09
 -14  -2   1  127.84    6.64
 -14   2   1  123.72    7.25
  14   2  -1  128.91    7.40
 -12  -2   1   84.03    5.23
  12  -2  -1   85.86    4.66
  12  -2  -1   87.49    5.09
 -12  -2   1   90.46    4.71
 -12  -2   1   84.31    5.10
  12  -2  -1   85.73    4.98
 -12   2   1   87.06    5.10
  12   2  -1   88.45    5.23
 -12   2   1   83.84    5.09
 -10  -2   1  110.47    6.58
  10  -2  -1  104.36    6.02
  10  -2  -1  113.58    6.62
  10  -2  -1  116.31    6.49
 -10  -2   1  106.95    6.73
  10   2  -1  116.67    6.74
  10   2  -1  130.09    6.60
 -10   2   1  121.15    6.62
 -10   2   1   99.56    6.44
   8  -2  -1   22.45    1.49
   8  -2  -1   21.67    1.42
  -8  -2   1   21.86    1.55
  -8  -2   1   21.89    1.59
   8  -2  -1   22.52    1.46
   8   2  -1   29.39    1.63
  -8   2   1   28.60    1.51
  -8   2   1   25.73    1.44
  -6  -2   1  328.89   18.06
   6  -2  -1  332.47   16.59
   6  -2  -1  337.37   18.00
  -6  -2   1  321.77   18.46
   6  -2  -1  338.96   18.39
   6  -2  -1  326.84   18.38
   6   2  -1  308.57   18.04
   6   2  -1  291.82   18.45
  -6   2   1  304.34   17.96
  -6   2   1  284.45   18.38
  -4  -2   1  332.25   19.96
   4  -2  -1  336.86   19.49
   4  -2  -1  340.09   19.92
   4  -2  -1  332.95   17.94
   4  -2  -1  334.76   19.91
  -4  -2   1  334.16   19.52
  -4   2   1  337.57   19.92
   4   2  -1  349.72   19.96
  -4   2   1  366.68   19.47
   4   2  -1  363.38   19.52
  -4   2   1  355.59   19.92
   2  -2  -1    7.45    0.51
   2  -2  -1    7.16    0.50
  -2  -2   1    7.23    0.51
  -2  -2   1    6.90    0.49
   2  -2  -1    7.46    0.50
  -2   2   1    5.53    0.49
  -2   2   1    5.36    0.47
  -2   2   1    5.66    0.50
  -2   2   1    5.87    0.45
   2   2  -1    5.49    0.46
   2   2  -1    5.74    0.50
   0  -2   1  194.17   11.75
   0  -2  -1  200.26   12.05
   0  -2  -1  193.82   12.05
   0  -2  -1  194.93   11.78
   0  -2  -1  192.60   11.80
   0  -2   1  195.78   12.02
   0   2   1  215.86   11.81
   0   2  -1  220.41   11.75
   0   2   1  223.93   11.78
   0   2   1  215.60   12.07
   0   2   1  220.15   12.06
   0   2  -1  216.96   12.02
   2  -2   1   69.17    3.74
  -2  -2  -1   69.93    3.83
  -2  -2  -1   72.05    3.76
  -2  -2  -1   70.95    3.74
   2  -2   1   70.10    3.67
   2  -2   1   72.41    3.75
  -2  -2  -1   70.83    3.83
   2   2   1   53.04    3.73
  -2   2  -1   53.63    3.64
   2   2   1   54.33    3.80
   2   2   1   55.43    3.70
   2   2   1   52.21    3.92
   4  -2   1   91.08    5.67
  -4  -2  -1   91.82    5.66
   4  -2   1   89.68    5.67
  -4  -2  -1   85.07    5.76
   4  -2   1   88.72    5.55
  -4  -2  -1   88.82    5.64
  -4  -2  -1   87.41    5.77
   4   2   1  109.39    5.80
  -4   2  -1  104.53    5.68
   4   2   1  111.47    5.65
   4   2   1  108.14    5.82
   4   2   1  107.06    5.69
   4   2   1  104.97    5.95
  -6  -2  -1   66.67    3.47
   6   2   1   49.05    3.45
  -8  -2  -1   94.84    5.57
   8  -2   1   94.59    5.40
   8  -2   1   93.55    5.30
   8  -2   1   93.82    5.40
  -8  -2  -1   96.29    5.58
   8  -2   1   95.95    5.31
  -8  -2  -1   94.25    5.43
   8   2   1   88.39    5.46
   8   2   1   92.77    5.59
  -8   2  -1   88.00    5.41
  -8   2  -1   92.18    5.41
   8   2   1   88.03    5.66
   8   2   1   88.55    5.55
   8   2   1   95.70    5.43
 -10  -2  -1   32.57    2.21
  10  -2   1   32.63    2.01
 -10  -2  -1   32.67    2.23
  10  -2   1   33.28    2.05
  10  -2   1   33.64    2.04
 -10  -2  -1   31.25    2.14
  10  -2   1   32.80    2.03
  10   2   1   39.37    2.21
 -10   2  -1   32.32    2.06
  10   2   1   41.33    2.26
  12  -2   1   13.26    0.87
 -12  -2  -1   13.12    1.03
  12  -2   1   13.80    0.91
 -12  -2  -1   12.99    1.10
  12  -2   1   13.86    0.89
  12  -2   1   13.18    0.89
  12  -2   1   13.51    0.82
 -12   2  -1   12.84    0.90
  12   2   1   12.39    1.10
  12   2   1   13.26    1.08
  12   2   1   13.38    1.14
  14  -2   1   19.45    1.31
 -14  -2  -1   20.14    1.53
  14  -2   1   20.40    1.17
  14  -2   1   19.94    1.30
  14  -2   1   19.18    1.27
 -14  -2  -1   19.09    1.45
  14  -2   1   20.11    1.31
 -14   2  -1   20.63    1.32
  14   2   1   22.53    1.53
  14   2   1   20.86    1.54
  16  -2   1   53.03    3.11
 -16  -2  -1   51.01    3.37
  16  -2   1   52.42    3.14
  16  -2   1   51.96    3.18
 -16  -2  -1   51.95    3.27
  16  -2   1   53.17    2.83
  16   2   1   53.69    3.36
 -16   2  -1   51.01    3.18
  16   2   1   52.41    3.42
  18  -2   1   67.11    4.05
 -18  -2  -1   69.96    4.33
 -18  -2  -1   66.81    4.18
  18  -2   1   70.15    3.64
  18  -2   1   70.49    4.12
  18  -2   1   69.21    4.01
  18   2   1   66.13    4.34
 -18   2  -1   65.02    4.11
  18   2   1   66.11    4.26
  20  -2   1   33.89    2.23
 -20  -2  -1   34.26    2.00
  20  -2   1   31.55    2.16
  20  -2   1   29.81    2.19
 -20  -2  -1   32.99    2.35
 -20  -2  -1   33.11    2.45
  20  -2   1   33.53    1.92
  20   2   1   41.19    2.57
  20   2   1   37.72    2.49
 -20   2  -1   37.79    2.26
 -20   2  -1   37.35    2.13
  22  -2   1   21.82    1.60
 -22  -2  -1   22.15    1.75
 -22  -2  -1   22.11    1.84
 -22  -2  -1   21.49    1.39
  22  -2   1   22.73    1.31
  22  -2   1   22.94    1.60
  22   2   1   23.87    1.83
  22   2   1   23.14    1.90
 -22   2  -1   23.25    1.49
 -22   2  -1   23.33    1.62
 -24  -2  -1   11.61    1.19
 -24  -2  -1    9.97    1.20
  24  -2   1   11.31    1.05
  24   2   1   10.80    1.28
  24   2   1   10.42    1.31
 -24   2  -1   10.75    1.02
 -26  -2  -1   13.98    1.50
  26  -2   1   12.06    1.19
 -26  -2  -1   13.67    1.30
  26   2   1   14.53    1.53
  26   2   1   12.39    1.38
 -26   2  -1   13.56    1.21
 -28  -2  -1   31.03    2.46
  28  -2   1   30.14    2.16
 -28  -2  -1   31.87    2.33
 -28   2  -1   29.06    2.16
  28   2   1   28.77    2.40
  28   2   1   29.59    2.45
  30  -2   1   13.68    1.31
 -30  -2  -1   13.94    1.60
 -30  -2  -1   13.25    1.46
  30   2   1   10.56    1.41
 -30   2  -1   11.04    1.23
  30   2   1   11.02    1.52
  32  -2   1    9.53    1.25
 -32  -2  -1   11.10    1.42
 -32  -2  -1   10.62    1.48
  32   2   1   14.47    1.65
 -32   2  -1   13.67    1.33
  32   2   1   14.77    1.70
 -34  -2  -1    7.01    1.15
 -34  -2  -1    5.15    1.13
  34  -2   1    5.73    0.96
 -34   2  -1    4.03    0.86
  34   2   1    4.95    1.11
  34   2   1    4.28    1.14
  36  -2   1   11.63    1.39
  36   2   1    9.12    1.51
 -36   2  -1   10.44    1.28
 -37  -3   1    1.49    0.87
  37  -3  -1    1.64    0.78
 -37   3   1    2.00    0.67
 -35  -3   1    1.29    1.01
 -35  -3   1    0.81    0.84
 -35   3   1    1.70    0.61
  35   3  -1    1.14    0.92
  35   3  -1    1.67    0.94
 -33  -3   1    4.11    1.04
 -33  -3   1    3.52    0.98
 -33   3   1    5.08    0.75
  33   3  -1    4.30    1.14
 -31  -3   1    5.80    1.04
 -31  -3   1    6.49    1.20
  31   3  -1    4.32    1.07
 -31   3   1    4.68    0.73
  29  -3  -1   20.15    1.59
 -29  -3   1   21.61    2.04
 -29  -3   1   20.59    1.88
  29   3  -1   20.80    2.06
 -29   3   1   22.43    1.61
  27  -3  -1   17.47    1.27
 -27  -3   1   16.70    1.59
 -27  -3   1   15.92    1.69
 -27   3   1   17.50    1.31
  27   3  -1   14.40    1.68
 -25  -3   1   37.85    2.81
  25  -3  -1   37.75    2.31
 -25  -3   1   37.57    2.67
 -25   3   1   38.97    2.46
  25   3  -1   36.80    2.83
  23  -3  -1    4.98    0.62
 -23  -3   1    4.77    0.87
 -23  -3   1    5.04    0.82
  23   3  -1    2.75    0.76
 -23   3   1    4.30    0.54
  21  -3  -1   17.20    1.18
 -21  -3   1   17.72    1.52
 -21  -3   1   18.21    1.44
  21   3  -1   13.33    1.46
 -21   3   1   14.08    1.12
  19  -3  -1   12.01    0.90
 -19  -3   1   12.52    1.19
  19  -3  -1   11.84    0.98
 -19  -3   1   13.47    1.26
  19  -3  -1   12.31    0.90
 -19   3   1   12.42    0.89
  17  -3  -1   44.64    2.70
  17  -3  -1   46.65    2.83
  17  -3  -1   44.62    2.79
 -17  -3   1   44.49    3.09
 -17  -3   1   46.34    3.02
  17   3  -1   49.77    3.17
 -17   3   1   48.52    2.84
 -17   3   1   49.59    2.84
 -15  -3   1    1.46    0.48
  15  -3  -1    1.35    0.23
  15  -3  -1    1.05    0.33
  15  -3  -1    1.57    0.26
 -15  -3   1    0.86    0.37
  15   3  -1    0.15    0.39
  13  -3  -1   31.35    1.80
 -13  -3   1   30.37    1.97
  13  -3  -1   31.13    1.78
  13  -3  -1   31.56    1.78
 -13  -3   1   32.13    2.06
 -13   3   1   25.97    1.78
 -13   3   1   27.04    1.79
  13   3  -1   26.19    1.99
  11  -3  -1   43.78    2.39
 -11  -3   1   45.04    2.69
  11  -3  -1   45.26    2.45
  11  -3  -1   44.97    2.44
 -11  -3   1   42.78    2.60
 -11   3   1   33.43    2.44
  11   3  -1   33.72    2.62
  -9  -3   1  110.51    6.67
   9  -3  -1  109.89    6.00
   9  -3  -1  108.84    6.49
   9  -3  -1  109.18    6.38
  -9  -3   1  107.87    6.51
  -9   3   1  112.32    6.50
  -9   3   1  115.54    6.50
   9   3  -1  116.98    6.67
   7  -3  -1   78.49    4.51
   7  -3  -1   79.11    4.78
   7  -3  -1   77.29    4.85
  -7  -3   1   77.06    4.98
  -7  -3   1   71.59    4.86
   7   3  -1   95.62    5.03
  -7   3   1   91.39    4.88
  -7   3   1   92.49    4.88
   5  -3  -1  128.02    7.36
  -5  -3   1  130.53    7.30
   5  -3  -1  133.25    7.23
  -5  -3   1  128.33    7.45
   5  -3  -1  122.67    6.74
   5  -3  -1  132.77    7.37
   5   3  -1  124.47    7.45
  -5   3   1  117.75    7.37
  -5   3   1  123.42    7.16
   5   3  -1  122.47    7.26
  -5   3   1  123.66    7.17
  -3  -3   1   16.43    1.16
   3  -3  -1   17.81    1.14
   3  -3  -1   17.01    1.11
   3  -3  -1   17.25    1.13
  -3  -3   1   16.94    1.15
   3  -3  -1   18.49    1.15
  -1  -3   1  127.26    7.55
   1  -3  -1  127.68    7.41
  -1  -3   1  128.35    7.39
   1  -3  -1  125.43    7.56
   1  -3  -1  132.04    7.57
   1  -3  -1  131.40    7.42
  -1   3   1  127.17    7.59
   1   3  -1  133.97    7.37
  -1   3   1  125.75    7.89
  -1   3   1  132.35    7.38
  -1   3   1  124.58    7.56
   1   3  -1  130.34    7.56
  -1   3   1  128.24    7.40
   1  -3   1  144.09    7.89
   1  -3   1  147.42    8.05
  -1  -3  -1  150.39    8.13
  -1  -3  -1  151.95    7.98
  -1  -3  -1  146.39    8.13
  -1  -3  -1  145.85    7.95
   1   3   1  132.08    7.91
  -1   3  -1  125.70    8.40
   1   3   1  127.87    7.94
   1   3   1  130.64    8.42
   1   3   1  129.91    8.14
   1   3   1  130.80    8.11
  -1   3  -1  130.25    7.85
   3  -3   1   85.69    5.31
   3  -3   1   87.38    5.21
  -3  -3  -1   86.40    5.32
  -3  -3  -1   87.69    5.44
   3  -3   1   89.13    5.32
  -3  -3  -1   89.35    5.44
   3   3   1   95.97    5.35
   3   3   1   95.79    5.49
   3   3   1   92.26    5.65
   3   3   1   95.23    5.30
  -3   3  -1   93.81    5.64
   3   3   1   94.61    5.45
  -3   3  -1   91.81    5.33
   5  -3   1  230.63   12.83
  -5  -3  -1  218.64   13.25
  -5  -3  -1  216.17   12.96
   5   3   1  223.54   12.99
  -5   3  -1  235.16   13.10
   5   3   1  231.01   13.30
   5   3   1  234.03   13.27
   5   3   1  222.56   13.69
  -5   3  -1  224.66   13.67
  -7  -3  -1  125.70    8.06
   7  -3   1  128.42    7.71
  -7  -3  -1  124.62    7.88
   7   3   1  145.25    8.09
   7   3   1  135.04    8.31
   7   3   1  145.91    8.13
   7   3   1  141.91    7.95
  -7   3  -1  141.19    8.29
   9  -3   1   63.94    3.80
  -9  -3  -1   69.70    4.04
   9  -3   1   71.75    3.81
  -9  -3  -1   68.20    4.13
   9   3   1   65.49    4.11
  -9   3  -1   65.43    4.16
   9   3   1   65.28    4.07
   9   3   1   65.42    4.16
   9   3   1   63.27    4.19
  11  -3   1   43.18    2.44
 -11  -3  -1   43.15    2.77
 -11  -3  -1   43.96    2.69
  11  -3   1   44.20    2.45
  11   3   1   40.95    2.73
  11   3   1   40.65    2.74
  11   3   1   39.57    2.77
 -11   3  -1   40.23    2.71
  13  -3   1  124.98    7.13
 -13  -3  -1  123.01    7.35
  13  -3   1  125.31    7.11
 -13  -3  -1  124.47    7.54
 -13   3  -1  126.74    7.62
  13   3   1  126.74    7.58
  13   3   1  121.65    7.40
  15  -3   1   16.17    1.08
  15  -3   1   15.78    1.07
 -15  -3  -1   15.76    1.37
  15  -3   1   16.12    1.04
 -15  -3  -1   17.23    1.36
 -15   3  -1   16.88    1.05
 -15   3  -1   17.23    1.21
  15   3   1   17.29    1.47
  15   3   1   16.50    1.40
  17  -3   1   31.79    1.88
  17  -3   1   32.55    1.98
 -17  -3  -1   32.67    2.36
  17  -3   1   34.27    1.98
  17  -3   1   32.77    1.97
  17  -3   1   30.95    2.00
 -17  -3  -1   29.76    2.24
  17   3   1   31.82    2.32
 -17   3  -1   32.45    2.15
 -17   3  -1   34.93    2.01
  17   3   1   34.06    2.41
  19  -3   1    7.49    0.62
  19  -3   1    7.38    0.65
 -19  -3  -1    7.33    0.91
 -19  -3  -1    7.91    1.03
  19  -3   1    6.78    0.60
 -19   3  -1    6.25    0.65
  19   3   1    6.93    0.96
 -19   3  -1    6.35    0.61
  19   3   1    5.80    0.92
  21  -3   1    7.78    0.63
 -21  -3  -1    6.18    0.88
 -21  -3  -1    6.49    0.97
  21  -3   1    7.35    0.70
 -21   3  -1    6.78    0.66
  21   3   1    7.21    1.07
  21   3   1    5.95    0.92
 -21   3  -1    6.17    0.66
  23  -3   1   25.86    1.70
 -23  -3  -1   25.41    1.97
  23  -3   1   26.57    1.51
 -23  -3  -1   26.87    2.11
 -23   3  -1   22.55    1.66
  23   3   1   23.14    2.03
  23   3   1   22.48    2.08
 -25  -3  -1   13.71    1.47
  25  -3   1   12.48    1.19
 -25  -3  -1   14.93    1.62
  25   3   1   18.52    1.66
 -25   3  -1   16.62    1.21
  25   3   1   16.31    1.69
 -27  -3  -1    1.35    0.69
  27  -3   1    1.80    0.51
 -27  -3  -1    0.32    0.68
  27   3   1    1.73    0.83
 -27   3  -1    1.54    0.45
  27   3   1    0.59    0.70
 -29  -3  -1    6.26    1.05
  29  -3   1    7.49    0.90
 -29  -3  -1    7.27    1.19
 -29   3  -1    7.09    0.81
  29   3   1    5.09    1.04
  29   3   1    6.31    1.20
  31  -3   1    0.52    0.51
 -31  -3  -1    0.51    0.81
 -31  -3  -1    0.95    0.80
  31   3   1    0.69    0.84
  31   3   1    0.30    0.78
 -31   3  -1    1.04    0.50
  33  -3   1    1.22    0.61
 -33  -3  -1    1.58    0.84
 -33  -3  -1    1.32    0.93
  33   3   1    1.24    0.90
  33   3   1    0.96    0.95
 -33   3  -1    1.18    0.56
  35  -3   1    2.06    0.71
 -35  -3  -1    1.24    0.87
  35   3   1    1.19    0.99
  34   4  -1   14.47    2.01
 -32  -4   1    5.85    1.25
 -32  -4   1    7.54    1.22
  32   4  -1    6.26    1.32
  32   4  -1    5.37    1.23
 -30  -4   1    2.12    0.83
 -30  -4   1    1.88    0.89
  30   4  -1    1.98    0.95
  30   4  -1    1.88    0.91
 -28  -4   1    0.87    0.76
 -28  -4   1    1.79    0.75
  28   4  -1    2.19    0.90
 -26  -4   1    8.45    1.17
 -26  -4   1    8.43    1.22
  26  -4  -1    8.23    0.95
  26   4  -1    5.83    1.16
  24  -4  -1   20.19    1.49
 -24  -4   1   20.28    1.90
 -24  -4   1   20.05    1.78
 -24   4   1   20.81    1.29
  24   4  -1   18.86    1.90
  22  -4  -1   14.15    1.21
 -22  -4   1   15.03    1.56
 -22  -4   1   13.91    1.42
  22   4  -1   17.18    1.61
 -20  -4   1   34.19    2.46
 -20  -4   1   34.47    2.37
  20  -4  -1   35.13    2.11
  20   4  -1   26.67    2.41
 -18  -4   1   40.84    2.76
  18  -4  -1   40.27    2.48
 -18  -4   1   42.72    2.86
  18   4  -1   39.27    2.87
  16  -4  -1   36.11    2.12
  16  -4  -1   35.72    2.19
 -16  -4   1   35.87    2.44
 -16  -4   1   35.06    2.51
  16   4  -1   34.50    2.56
  14  -4  -1   53.41    3.08
 -14  -4   1   53.58    3.45
  14  -4  -1   53.29    3.09
 -14  -4   1   51.58    3.35
  14   4  -1   52.95    3.49
 -12  -4   1  104.75    6.36
  12  -4  -1   93.72    5.97
 -12  -4   1  101.84    6.21
  12  -4  -1  102.97    5.71
  12   4  -1  110.25    6.41
  12   4  -1  114.81    6.38
 -10  -4   1   25.19    1.77
  10  -4  -1   24.80    1.63
  10  -4  -1   23.36    1.50
 -10  -4   1   25.10    1.72
  10   4  -1   24.16    1.81
  10   4  -1   26.72    1.77
   8  -4  -1   32.64    2.01
  -8  -4   1   32.80    2.15
  -8  -4   1   31.86    2.09
   8  -4  -1   33.14    1.94
  -8   4   1   31.36    1.93
   8   4  -1   32.37    2.14
  -8   4   1   31.51    1.93
  -8   4   1   33.13    2.26
   8   4  -1   29.64    2.17
  -6  -4   1   44.03    2.63
   6  -4  -1   43.32    2.47
   6  -4  -1   42.45    2.46
   6  -4  -1   41.58    2.44
  -6  -4   1   42.05    2.56
  -6   4   1   39.40    2.47
   6   4  -1   38.98    2.64
  -6   4   1   38.90    2.48
   6   4  -1   41.08    2.62
  -6   4   1   38.25    2.76
   4  -4  -1   35.54    2.02
  -4  -4   1   34.96    2.07
   4  -4  -1   36.52    2.03
  -4  -4   1   37.30    2.13
   4  -4  -1   35.88    2.01
   4   4  -1   28.80    2.12
   4   4  -1   31.10    2.10
   4   4  -1   28.28    2.04
  -4   4   1   29.71    1.90
  -4   4   1   33.54    1.91
  -4   4   1   29.53    2.04
  -4   4   1   30.53    2.26
  -2  -4   1   92.41    5.50
   2  -4  -1   89.02    5.48
  -2  -4   1   86.67    5.37
   2  -4  -1   86.61    5.37
   2   4  -1   90.36    5.52
  -2   4   1   94.61    5.52
  -2   4   1  100.23    5.32
   2   4  -1   87.62    5.36
   2   4  -1   95.75    5.51
  -2   4   1   96.00    5.82
  -2   4   1   96.86    5.49
   0  -4  -1  106.20    6.32
   0  -4   1  107.70    6.28
   0  -4  -1  105.91    6.20
   0  -4   1  102.00    6.15
   0   4  -1  104.35    6.30
   0   4  -1  106.03    6.11
   0   4   1  107.66    6.18
   0   4  -1  109.55    6.10
   0   4   1  109.62    6.33
   0   4   1  105.91    6.35
   0   4   1  105.48    6.64
   2  -4   1    8.75    0.78
  -2  -4  -1    8.57    0.88
  -2  -4  -1    8.49    0.87
   2   4   1   14.25    0.96
   2   4   1   14.59    1.05
   2   4   1   14.71    0.96
  -2   4  -1   13.89    1.07
   2   4   1   15.05    1.09
  -4  -4  -1    7.30    0.70
  -4  -4  -1    7.31    0.72
   4  -4   1    7.69    0.52
   4   4   1    6.53    0.70
  -4   4  -1    6.20    0.50
  -4   4  -1    5.95    0.75
   4   4   1    6.29    0.79
   4   4   1    6.33    0.75
  -4   4  -1    6.33    0.50
   4   4   1    6.67    0.71
   6  -4   1   31.06    1.90
  -6  -4  -1   31.42    2.13
  -6  -4  -1   29.66    2.16
   6   4   1   33.28    2.15
   6   4   1   34.44    2.25
   6   4   1   34.77    2.18
   6   4   1   32.50    2.27
  -6   4  -1   34.27    2.26
   8   4   1   53.83    3.48
   8   4   1   55.83    3.59
  -8   4  -1   57.56    3.63
   8   4   1   56.95    3.53
   8   4   1   55.01    3.66
  10   4   1   52.05    3.29
 -10   4  -1   51.74    3.35
  10   4   1   48.38    3.38
  10   4   1   53.10    3.32
  10   4   1   51.96    3.40
 -12  -4  -1   72.09    4.55
 -12  -4  -1   73.20    4.45
  12   4   1   72.29    4.50
 -12   4  -1   71.12    4.58
  12   4   1   72.25    4.62
 -14   4  -1    6.28    0.76
  14   4   1    7.25    0.99
  14   4   1    7.06    0.95
 -16  -4  -1   19.46    1.72
  16  -4   1   18.72    1.38
 -16  -4  -1   18.65    1.63
 -16   4  -1   22.63    1.59
  16   4   1   25.05    1.89
  16   4   1   23.91    1.82
 -18  -4  -1   32.06    2.32
 -18  -4  -1   29.45    2.21
  18  -4   1   28.21    1.83
  18   4   1   29.57    2.29
 -18   4  -1   30.93    2.12
  18   4   1   31.54    2.39
  20  -4   1   24.26    1.59
  20  -4   1   23.61    1.55
 -20  -4  -1   25.60    2.08
 -20  -4  -1   24.55    1.98
 -20   4  -1   26.89    1.84
  20   4   1   25.95    2.09
  20   4   1   25.91    2.17
 -22  -4  -1   11.39    1.39
 -22  -4  -1   10.66    1.30
  22  -4   1   11.38    0.85
  22  -4   1   10.44    0.92
  22   4   1   10.64    1.37
  22   4   1   11.32    1.42
 -22   4  -1   11.93    1.04
 -24  -4  -1   12.20    1.42
 -24  -4  -1   12.73    1.54
  24  -4   1   12.37    0.97
  24   4   1   12.85    1.64
  24   4   1   13.79    1.54
 -26  -4  -1    5.24    1.07
  26  -4   1    5.57    0.63
 -26  -4  -1    5.03    0.99
  26   4   1    6.64    1.15
  26   4   1    5.54    1.15
 -28  -4  -1    2.36    0.95
 -28  -4  -1    2.15    0.86
  28   4   1    1.83    0.94
  28   4   1    1.27    0.81
 -30  -4  -1   19.82    1.97
 -30  -4  -1   18.54    2.02
  30   4   1   17.25    2.08
  30   4   1   17.65    2.03
 -32  -4  -1    6.18    1.34
 -32  -4  -1    5.19    1.20
  32   4   1    8.34    1.46
 -31  -5   1   10.13    1.55
 -29  -5   1    8.65    1.44
  29   5  -1    8.26    1.41
 -29   5   1   10.56    1.30
 -27  -5   1   25.97    2.20
 -27  -5   1   23.74    2.07
  27   5  -1   18.91    2.18
 -27   5   1   22.14    1.91
  27   5  -1   19.07    2.10
  25  -5  -1    1.39    0.58
 -25  -5   1    1.23    0.71
 -25  -5   1    2.27    0.83
 -25   5   1    1.34    0.67
  25   5  -1    0.66    0.83
  25   5  -1    0.63    0.75
 -23  -5   1   19.83    2.01
  23  -5  -1   20.80    1.70
 -23  -5   1   22.78    2.00
 -23   5   1   25.34    1.95
  23   5  -1   26.41    2.23
  23   5  -1   25.63    2.09
  21  -5  -1   13.76    1.22
 -21  -5   1   14.93    1.43
 -21  -5   1   15.21    1.51
  21   5  -1    9.05    1.33
  21   5  -1    9.18    1.30
 -21   5   1   10.30    1.24
  19  -5  -1    5.39    0.77
 -19  -5   1    4.83    0.92
 -19  -5   1    3.95    0.82
  19   5  -1    6.24    0.98
 -19   5   1    8.15    1.01
  19   5  -1    6.94    1.11
  17  -5  -1   20.86    1.60
 -17  -5   1   21.67    1.76
 -17  -5   1   19.60    1.78
  17   5  -1   22.29    1.92
 -17   5   1   22.92    1.81
  17   5  -1   22.30    1.80
  15  -5  -1    7.57    0.86
 -15  -5   1    7.07    0.91
 -15  -5   1    7.12    0.95
  15   5  -1    6.52    0.92
  15   5  -1    5.04    0.91
 -15   5   1    7.28    0.97
  13  -5  -1   10.44    0.99
 -13  -5   1    9.65    1.02
 -13  -5   1   10.60    1.07
 -13   5   1    8.64    1.06
  13   5  -1    7.93    1.00
  13   5  -1    7.86    1.06
 -11  -5   1   11.83    1.14
 -11  -5   1   11.49    1.09
  11  -5  -1   11.11    1.08
  11   5  -1   11.44    1.11
 -11   5   1   11.87    1.21
  11   5  -1   11.95    1.23
  -9  -5   1   37.50    2.39
   9  -5  -1   38.80    2.31
  -9  -5   1   37.06    2.42
   9   5  -1   32.32    2.34
   9   5  -1   33.09    2.46
  -9   5   1   35.61    2.56
  -7  -5   1   55.12    3.61
   7  -5  -1   53.08    3.41
  -7  -5   1   54.66    3.67
  -7   5   1   62.47    3.95
   7   5  -1   60.67    3.75
  -7   5   1   63.39    3.48
   7   5  -1   59.15    3.61
  -7   5   1   60.04    3.48
  -5  -5   1   44.36    2.80
   5  -5  -1   43.45    2.70
  -5  -5   1   46.22    2.85
  -5   5   1   45.94    2.71
  -5   5   1   44.70    3.09
   5   5  -1   44.08    2.89
  -5   5   1   44.03    2.72
   5   5  -1   43.00    2.76
   3  -5  -1   23.88    1.74
  -3  -5   1   25.30    1.80
  -3  -5   1   24.72    1.81
   3   5  -1   29.61    1.90
  -3   5   1   29.06    1.82
   3   5  -1   31.32    1.90
  -3   5   1   30.00    2.12
   1  -5  -1    3.92    0.51
   1  -5  -1    3.35    0.51
  -1  -5   1    3.40    0.49
  -1  -5   1    3.47    0.49
   1   5  -1    5.07    0.61
  -1   5   1    5.16    0.65
   1   5  -1    4.93    0.57
   1   5  -1    4.88    0.45
  -1   5   1    4.75    0.78
  -1   5   1    6.45    0.62
  -1   5   1    5.44    0.49
  -1  -5  -1   58.49    3.53
   1  -5   1   61.39    3.40
  -1  -5  -1   62.13    3.49
   1   5   1   50.70    3.40
   1   5   1   54.19    3.56
   1   5   1   54.40    3.80
  -1   5  -1   55.07    3.46
  -1   5  -1   56.42    3.43
   1   5   1   59.16    3.57
   3  -5   1   39.90    2.41
  -3  -5  -1   41.15    2.61
  -3  -5  -1   37.98    2.55
   3   5   1   39.77    2.66
   3   5   1   42.38    2.85
  -3   5  -1   38.69    2.43
   3   5   1   39.84    2.54
  -3   5  -1   41.12    2.82
  -3   5  -1   40.95    2.42
   5  -5   1   90.64    5.35
  -5  -5  -1   87.69    5.54
  -5  -5  -1   93.31    5.68
   5   5   1   97.96    5.76
   5   5   1   95.33    5.98
   5   5   1   92.48    5.56
  -5   5  -1   94.96    5.94
  -7  -5  -1   28.41    1.82
  -7  -5  -1   28.55    1.85
   7   5   1   22.61    1.77
   7   5   1   22.61    1.93
  -7   5  -1   23.37    1.89
   7   5   1   23.15    1.88
  -9  -5  -1   19.38    1.62
  -9  -5  -1   20.21    1.65
   9   5   1   22.51    1.66
   9   5   1   23.23    1.79
  -9   5  -1   23.28    1.75
   9   5   1   20.38    1.74
 -11  -5  -1   66.55    4.42
 -11  -5  -1   69.62    4.52
 -11   5  -1   73.97    4.65
  11   5   1   70.48    4.45
  11   5   1   75.27    4.61
 -13  -5  -1   10.51    1.10
 -13  -5  -1   12.62    1.15
  13   5   1    8.96    1.15
 -13   5  -1    7.69    1.01
  13   5   1    7.79    1.04
 -15  -5  -1   30.71    2.22
 -15  -5  -1   28.74    2.23
  15  -5   1   31.11    1.94
 -15   5  -1   29.50    2.21
  15   5   1   29.52    2.38
  15   5   1   29.76    2.26
 -17  -5  -1   10.91    1.34
 -17  -5  -1   10.89    1.27
  17  -5   1   10.95    1.05
 -17   5  -1   12.99    1.21
  17   5   1   12.32    1.52
  17   5   1   12.97    1.38
  19  -5   1   10.78    0.98
 -19  -5  -1   10.07    1.27
 -19  -5  -1    8.83    1.22
  19   5   1   11.25    1.42
  19   5   1    9.70    1.28
 -19   5  -1   10.88    1.12
 -21  -5  -1    4.14    0.86
  21  -5   1    3.95    0.61
 -21  -5  -1    3.94    0.87
  21   5   1    1.13    0.76
  21   5   1    1.44    0.82
 -23  -5  -1    7.71    1.25
 -23  -5  -1    9.04    1.29
  23   5   1   13.87    1.57
  23   5   1   10.89    1.48
 -25  -5  -1   16.51    1.78
 -25  -5  -1   16.14    1.79
  25   5   1   13.95    1.84
  25   5   1   12.71    1.68
 -27  -5  -1    4.42    1.08
  27   5   1    6.04    1.20
 -29  -5  -1    0.81    0.88
  29   5   1    0.37    0.93
 -30   6   1    6.02    1.13
 -28   6   1    2.03    0.87
 -26   6   1   -0.61    0.66
  24  -6  -1   17.87    1.60
 -24   6   1   19.79    1.86
 -22  -6   1   19.01    1.84
  22  -6  -1   17.94    1.55
  22   6  -1   12.96    1.80
 -22   6   1   13.67    1.64
 -20  -6   1    4.64    0.93
  20  -6  -1    5.06    0.84
 -20   6   1    5.99    1.06
  20   6  -1    4.73    1.07
  18  -6  -1    8.94    1.08
 -18  -6   1   10.31    1.26
  18   6  -1   11.70    1.45
 -18   6   1   10.51    1.33
 -16  -6   1   21.31    1.82
  16  -6  -1   21.56    1.69
  16   6  -1   20.44    1.93
 -16   6   1   21.25    1.90
  14  -6  -1   23.40    1.79
 -14  -6   1   25.24    1.93
 -14   6   1   22.20    2.01
  14   6  -1   24.07    2.02
 -12  -6   1   17.81    1.54
  12  -6  -1   16.18    1.46
  12   6  -1   17.65    1.63
 -12   6   1   17.72    1.63
  10  -6  -1   31.14    2.14
 -10  -6   1   30.84    2.18
  10   6  -1   29.12    2.26
 -10   6   1   30.04    2.40
  -8  -6   1    9.25    0.99
   8  -6  -1   10.47    1.13
   8   6  -1    7.30    0.96
  -8   6   1    7.79    1.19
   6  -6  -1    5.43    0.84
  -6  -6   1    5.40    0.73
   4  -6  -1   31.23    1.91
   4   6  -1   23.77    1.83
  -4   6   1   25.51    1.68
  -4   6   1   22.84    2.07
  -2  -6   1   66.66    4.21
   2  -6  -1   68.48    4.20
   2   6  -1   70.02    4.32
  -2   6   1   73.24    4.29
  -2   6   1   71.90    4.75
   0  -6   1    5.86    0.76
   0  -6  -1    6.42    0.82
   0   6   1    9.92    0.92
   0   6   1    9.18    1.21
   0   6  -1   10.64    0.83
   2  -6   1   36.89    2.12
  -2  -6  -1   37.75    2.28
   2   6   1   32.70    2.31
   2   6   1   30.63    2.54
  -2   6  -1   30.24    2.07
   4  -6   1   11.25    0.86
  -4  -6  -1   12.84    1.14
  -6  -6  -1    3.71    0.69
   6   6   1    4.92    0.80
  -6   6  -1    6.05    1.00
   6   6   1    4.89    0.98
  -8  -6  -1   14.90    1.29
  -8   6  -1   12.43    1.41
   8   6   1   13.30    1.42
 -10  -6  -1   20.61    1.64
  10   6   1   18.49    1.76
 -10   6  -1   19.39    1.75
 -12  -6  -1    9.04    1.19
 -12   6  -1   10.34    1.25
  12   6   1   11.14    1.34
 -14  -6  -1    4.55    0.85
  14  -6   1    5.45    0.79
  14   6   1    4.94    0.99
 -14   6  -1    5.05    0.97
 -16  -6  -1    6.41    1.03
  16  -6   1    6.35    0.88
  16   6   1    8.25    1.24
 -16   6  -1    9.58    1.19
  18  -6   1   17.94    1.54
 -18  -6  -1   19.93    1.88
 -18   6  -1   20.86    1.78
  18   6   1   20.86    2.02
 -20  -6  -1    9.71    1.30
 -20   6  -1   10.39    1.28
  20   6   1    6.90    1.32
 -22   6  -1   11.40    1.38
 -29   7   1    2.31    1.00
 -27   7   1    4.09    1.13
 -25   7   1    8.28    1.44
 -23   7   1    1.76    0.96
 -21   7   1    4.73    1.16
 -19   7   1    5.27    1.19
 -17   7   1    5.21    1.22
  15  -7  -1   14.89    1.46
  15   7  -1    9.48    1.37
 -15   7   1   12.09    1.63
 -13  -7   1    2.23    0.69
  13  -7  -1    1.51    0.69
 -13   7   1    5.43    1.12
  13   7  -1    5.12    0.95
 -11  -7   1   12.23    1.29
  11  -7  -1   11.85    1.36
 -11   7   1   12.99    1.70
  11   7  -1   10.70    1.40
   9  -7  -1   19.59    1.73
  -9  -7   1   19.67    1.63
  -9   7   1   19.21    1.97
   9   7  -1   19.10    1.71
  -7  -7   1   12.69    1.25
   7  -7  -1   13.70    1.45
   7   7  -1   13.12    1.34
  -7   7   1   13.93    1.63
  -5  -7   1   12.46    1.19
   5  -7  -1   11.66    1.40
  -5   7   1   13.95    1.66
   5   7  -1   13.51    1.26
   3  -7  -1    9.73    1.16
  -3  -7   1   10.13    1.00
   3   7  -1    9.25    1.01
  -3   7   1    8.84    1.45
   1  -7  -1   12.81    1.44
  -1  -7   1   13.77    1.17
  -1   7   1   16.86    1.80
  -1  -7  -1    3.41    0.62
   1   7   1    3.43    0.62
   1   7   1    2.96    1.00
  -3  -7  -1   21.52    1.55
   3   7   1   19.11    1.97
   3   7   1   15.59    1.51
  -5  -7  -1   26.56    1.99
   5   7   1   26.58    2.05
  -7  -7  -1   10.10    1.17
   7   7   1    9.77    1.25
  -9  -7  -1   11.38    1.34
   9   7   1   14.03    1.48
  11  -7   1    8.96    1.13
 -11  -7  -1    8.52    1.14
  11   7   1    9.09    1.23
  13  -7   1   11.35    1.31
  13   7   1    9.77    1.37
  15  -7   1    9.65    1.18
  17  -7   1    2.14    0.69
 -24   8   1    2.45    1.12
 -22   8   1    2.65    1.12
 -20   8   1    3.65    1.24
 -18   8   1    2.09    1.07
 -16   8   1    3.33    1.21
 -14   8   1   10.90    1.70
 -12   8   1    9.47    1.65
 -10   8   1    3.96    1.22
  -8   8   1    8.63    1.55
  -6   8   1    1.51    1.05
  -4   8   1    5.47    1.37
  -2   8   1   10.69    1.67
 -13   9   1    1.34    1.21
 -11   9   1    1.73    1.22
 -36   0   2   14.60    1.67
 -34   0   2   13.50    1.53
  32   0  -2    8.13    1.19
 -32   0   2   10.50    1.17
 -32   0   2    8.98    1.19
  30   0  -2   21.50    1.84
 -30   0   2   20.67    1.70
 -30   0   2   22.87    1.89
  30   0  -2   21.22    1.55
  28   0  -2    0.47    0.44
 -28   0   2    0.21    0.51
 -28   0   2    0.10    0.45
  26   0  -2  189.00   10.15
 -26   0   2  195.06   11.37
 -26   0   2  185.07   11.04
 -24   0   2   12.56    1.12
 -24   0   2   12.15    1.21
  24   0  -2   12.92    1.08
  22   0  -2    9.45    0.86
 -22   0   2    9.39    1.00
 -22   0   2    9.15    0.91
 -20   0   2   39.17    2.47
 -20   0   2   37.42    2.55
  20   0  -2   38.51    2.29
 -18   0   2    9.75    0.87
 -18   0   2    9.87    0.94
  18   0  -2    9.91    0.84
  18   0  -2   10.38    0.87
 -16   0   2    8.00    0.80
  16   0  -2    8.04    0.72
 -16   0   2    7.81    0.73
 -16   0   2    8.05    0.67
  16   0  -2    8.25    0.74
 -14   0   2   90.75    5.57
  14   0  -2   92.44    5.43
  14   0  -2   93.86    5.02
 -14   0   2   92.90    5.43
 -14   0   2   92.51    5.00
  12   0  -2  517.17   28.47
  12   0  -2  485.04   26.13
 -12   0   2  511.69   28.46
 -12   0   2  488.18   29.10
 -12   0   2  512.19   26.12
  12   0  -2  493.76   29.10
  10   0  -2   90.07    5.16
 -10   0   2   83.92    5.15
 -10   0   2   84.09    4.63
  10   0  -2   84.69    4.65
  10   0  -2   87.54    5.03
 -10   0   2   86.10    5.03
   8   0  -2   23.77    1.46
   8   0  -2   22.09    1.37
  -8   0   2   23.00    1.50
  -8   0   2   22.04    1.45
  -8   0   2   22.89    1.51
  -8   0   2   21.54    1.34
   8   0  -2   23.20    1.50
   6   0  -2    1.30    0.24
   6   0  -2    1.44    0.28
   6   0  -2    1.62    0.27
  -6   0   2    1.19    0.22
  -6   0   2    1.19    0.24
  -6   0   2    1.65    0.30
  -6   0   2    1.06    0.24
   4   0  -2   21.49    1.39
  -4   0   2   21.00    1.37
   4   0  -2   21.45    1.36
  -4   0   2   21.20    1.25
  -4   0   2   21.31    1.40
   4   0  -2   21.51    1.27
  -4   0   2   21.59    1.39
  -2   0   2  182.36    9.37
  -2   0   2  176.05   10.22
   2   0  -2  184.99   10.23
  -2   0   2  180.44   10.44
   2   0  -2  184.96   10.45
  -2   0   2  182.27   10.45
   2   0  -2  173.75    9.37
   2   0  -2  164.77   10.43
   0   0  -2  344.40   19.86
   0   0  -2  337.77   19.86
   0   0  -2  351.50   19.43
   0   0   2  347.44   19.44
   0   0  -2  341.24   17.80
   0   0   2  329.65   19.86
   0   0   2  338.51   19.85
   0   0   2  344.68   17.79
   2   0   2    9.60    0.63
  -2   0  -2   10.34    0.78
   2   0   2    9.34    0.75
   2   0   2    9.94    0.76
  -2   0  -2   12.46    0.67
  -2   0  -2   10.33    0.78
  -2   0  -2   10.15    0.75
   2   0   2    9.25    0.76
   4   0   2  299.97   15.50
   4   0   2  294.83   17.36
   4   0   2  296.12   17.00
  -4   0  -2  308.49   17.00
  -4   0  -2  298.86   17.36
   4   0   2  307.24   17.35
   4   0   2  304.59   16.97
  -4   0  -2  289.26   15.50
  -4   0  -2  284.95   17.35
   6   0   2  136.32    8.09
  -6   0  -2  135.76    7.17
   6   0   2  136.99    7.16
   6   0   2  141.54    7.91
   6   0   2  136.80    7.94
   6   0   2  134.79    8.10
  -6   0  -2  139.60    7.93
  -6   0  -2  135.02    8.09
  -6   0  -2  138.55    8.11
  -8   0  -2   74.25    4.23
  -8   0  -2   70.50    3.73
   8   0   2   72.30    3.73
  -8   0  -2   69.79    4.31
  -8   0  -2   71.19    4.31
   8   0   2   70.43    4.31
   8   0   2   69.77    4.23
   8   0   2   72.43    4.19
  -8   0  -2   68.20    4.19
   8   0   2   72.02    4.29
  10   0   2   30.71    2.06
  10   0   2   30.39    2.08
 -10   0  -2   31.64    2.02
 -10   0  -2   31.63    2.09
 -10   0  -2   32.57    2.10
 -10   0  -2   33.47    2.06
  10   0   2   32.09    2.08
  10   0   2   34.15    2.04
 -12   0  -2   67.61    4.25
  12   0   2   69.88    4.26
  12   0   2   70.18    4.14
 -12   0  -2   70.84    4.14
 -12   0  -2   70.36    4.27
  12   0   2   67.66    4.18
 -14   0  -2   16.25    1.27
  14   0   2   17.55    1.21
 -14   0  -2   17.52    1.29
 -14   0  -2   16.21    1.21
  14   0   2   15.49    1.26
  14   0   2   16.43    1.29
  16   0   2  169.87    9.49
 -16   0  -2  162.01    9.73
  16   0   2  160.19    9.55
 -16   0  -2  161.73    9.48
  16   0   2  165.57    9.74
 -16   0  -2  161.12    9.72
  18   0   2   37.33    2.38
  18   0   2   36.10    2.49
 -18   0  -2   37.14    2.40
  18   0   2   34.48    2.45
 -18   0  -2   37.93    2.49
 -18   0  -2   36.89    2.49
  20   0   2  112.38    6.78
 -20   0  -2  110.33    6.88
 -20   0  -2  115.50    6.69
  20   0   2  113.46    6.90
  22   0   2   15.14    1.40
 -22   0  -2   16.02    1.41
 -22   0  -2   15.33    1.30
  22   0   2   15.62    1.41
 -24   0  -2    2.46    0.66
  24   0   2    2.67    0.68
 -24   0  -2    3.50    0.66
  24   0   2    2.48    0.67
  26   0   2    0.58    0.57
 -26   0  -2    0.59    0.58
 -26   0  -2    1.01    0.54
  26   0   2    0.49    0.56
  28   0   2    1.80    0.71
 -28   0  -2    2.53    0.69
 -28   0  -2    1.97    0.71
  28   0   2    2.12    0.73
 -30   0  -2    6.30    1.06
  30   0   2    6.26    1.05
  32   0   2    5.68    1.07
 -32   0  -2    6.07    1.09
 -34   0  -2    0.10    0.75
  34   0   2    0.26    0.76
 -37   1   2    3.82    0.95
 -35  -1   2    0.50    0.74
 -35  -1   2    0.41    0.61
 -35   1   2    0.76    0.66
  35   1  -2   -0.07    0.74
 -33  -1   2    1.76    0.80
 -33  -1   2    2.16    0.69
  33   1  -2    1.90    0.79
 -33   1   2    2.08    0.72
 -31  -1   2    6.56    1.07
 -31  -1   2    7.31    0.98
  31  -1  -2    6.97    0.82
  31   1  -2    5.07    0.98
 -31   1   2    7.49    1.02
 -29  -1   2    7.96    1.12
  29  -1  -2    8.62    0.97
 -29  -1   2    8.84    1.11
  29   1  -2   12.38    1.35
 -29   1   2   12.15    1.08
 -29   1   2   10.82    1.22
  27  -1  -2    5.53    0.67
 -27  -1   2    6.61    0.95
 -27  -1   2    5.70    0.81
 -27   1   2    3.68    0.71
 -27   1   2    3.52    0.65
 -25  -1   2   18.21    1.47
  25  -1  -2   18.96    1.33
 -25  -1   2   19.35    1.60
 -25   1   2   15.43    1.33
 -25   1   2   17.77    1.47
  23  -1  -2   44.86    2.95
 -23  -1   2   44.03    3.01
 -23  -1   2   44.06    3.13
  23  -1  -2   44.08    2.74
 -23   1   2   57.25    3.11
 -21  -1   2   62.05    3.53
 -21  -1   2   62.57    3.65
  21  -1  -2   64.57    3.48
  21  -1  -2   61.26    3.22
 -21   1   2   47.24    3.38
 -21   1   2   48.09    3.50
  21   1  -2   47.76    3.18
  19  -1  -2  158.13    8.64
 -19  -1   2  162.15    9.44
  19  -1  -2  168.04    9.39
 -19  -1   2  163.58    9.67
 -19   1   2  159.34    9.60
 -19   1   2  162.38    9.36
  19   1  -2  159.88    8.66
 -17  -1   2   52.46    3.03
 -17  -1   2   52.77    3.15
  17  -1  -2   50.88    2.98
  17  -1  -2   51.15    2.79
 -17   1   2   43.69    3.04
  17   1  -2   44.76    2.78
 -17   1   2   44.52    2.94
 -15  -1   2   15.90    1.21
 -15  -1   2   14.54    1.15
  15  -1  -2   15.19    1.06
  15  -1  -2   15.57    1.09
 -13  -1   2   99.01    5.71
 -13  -1   2   99.69    5.25
  13  -1  -2  101.59    5.66
 -13  -1   2  100.48    5.85
  13  -1  -2   93.87    5.23
  13  -1  -2   96.23    5.79
 -13   1   2   91.03    5.63
 -13   1   2   90.01    5.78
  13   1  -2  102.65    5.71
 -13   1   2   94.07    5.21
  13   1  -2   99.73    5.84
  13   1  -2   95.31    5.26
 -11  -1   2   13.63    1.15
 -11  -1   2   13.85    1.12
  11  -1  -2   13.60    1.03
  11  -1  -2   14.40    1.09
  11  -1  -2   13.31    1.11
  11   1  -2   19.39    1.16
 -11   1   2   18.20    1.06
  11   1  -2   18.32    1.21
 -11   1   2   16.84    1.15
 -11   1   2   17.30    1.09
 -11   1   2   17.53    1.14
  11   1  -2   18.23    1.12
  -9  -1   2  360.98   19.98
  -9  -1   2  351.80   18.34
   9  -1  -2  362.53   20.40
  -9  -1   2  345.23   20.42
   9  -1  -2  348.40   19.94
   9  -1  -2  337.60   18.33
  -9   1   2  351.37   20.40
  -9   1   2  345.82   20.39
  -9   1   2  372.09   18.33
   9   1  -2  366.12   19.97
   9   1  -2  337.00   18.35
  -9   1   2  343.03   19.93
   9   1  -2  339.16   20.41
   7  -1  -2  549.61   29.14
   7  -1  -2  570.20   32.45
  -7  -1   2  546.89   32.46
  -7  -1   2  527.75   31.75
   7  -1  -2  582.98   31.75
  -7  -1   2  562.25   29.15
   7   1  -2  566.94   32.47
  -7   1   2  547.37   31.73
  -7   1   2  546.72   29.13
  -7   1   2  580.88   32.45
   7   1  -2  595.99   31.77
   7   1  -2  545.41   29.16
  -7   1   2  560.15   32.45
  -5  -1   2  328.20   18.89
  -5  -1   2  353.76   19.33
   5  -1  -2  336.54   19.31
   5  -1  -2  344.95   18.89
  -5  -1   2  348.88   19.32
   5  -1  -2  340.44   19.31
   5  -1  -2  324.68   17.34
   5   1  -2  324.03   19.31
  -5   1   2  330.66   17.33
   5   1  -2  311.64   17.35
  -5   1   2  321.88   18.88
   5   1  -2  346.91   18.90
  -5   1   2  325.21   19.30
  -5   1   2  312.74   19.30
  -3  -1   2   39.12    2.44
  -3  -1   2   37.59    2.38
  -3  -1   2   38.10    2.20
  -3  -1   2   39.23    2.44
   3  -1  -2   40.72    2.45
   3  -1  -2   39.09    2.44
   3  -1  -2   39.39    2.39
   3  -1  -2   38.10    2.19
   3   1  -2   41.01    2.45
  -3   1   2   38.20    2.39
   3   1  -2   39.44    2.21
   3   1  -2   40.43    2.39
  -3   1   2   40.28    2.44
  -3   1   2   40.26    2.46
  -3   1   2   42.52    2.20
  -1  -1   2   87.14    5.50
  -1  -1   2   90.94    5.05
  -1  -1   2   85.63    5.61
  -1  -1   2   88.88    5.61
   1  -1  -2   90.15    5.05
   1  -1  -2   91.31    5.64
   1  -1  -2   88.27    5.63
   1  -1  -2   93.49    5.53
   1   1  -2   99.18    5.07
  -1   1   2  103.59    5.55
   1   1  -2  101.25    5.51
   1   1  -2   97.24    5.63
  -1   1   2  101.68    5.66
   1   1  -2  103.27    5.64
  -1   1   2  105.04    5.06
   1  -1   2    9.03    0.61
   1  -1   2    8.94    0.67
  -1  -1  -2    8.94    0.60
  -1  -1  -2    9.47    0.70
  -1  -1  -2    8.50    0.71
  -1  -1  -2    9.56    0.72
   1  -1   2    8.63    0.67
   1  -1   2    8.49    0.68
   3  -1   2  220.28   12.40
   3  -1   2  218.96   12.15
   3  -1   2  216.97   11.11
  -3  -1  -2  211.48   11.11
  -3  -1  -2  227.28   12.47
   3  -1   2  210.69   12.40
  -3  -1  -2  217.29   12.45
  -3  -1  -2  221.51   12.19
   3   1   2  208.59   12.46
  -3   1  -2  205.55   12.40
  -3   1  -2  198.36   12.40
   3   1   2  204.30   12.19
  -3   1  -2  211.43   12.14
   3   1   2  212.85   12.16
   3   1   2  209.05   12.44
   3   1   2  209.23   11.10
  -7  -1  -2   38.67    2.33
   7  -1   2   40.74    2.33
  -7  -1  -2   39.20    2.40
  -7  -1  -2   40.04    2.40
  -7  -1  -2   38.51    2.03
   7  -1   2   41.13    2.30
   7  -1   2   41.19    2.02
   7  -1   2   40.66    2.27
  -7  -1  -2   40.77    2.36
   7  -1   2   40.03    2.33
  -7   1  -2   32.51    2.31
  -7   1  -2   31.87    2.31
   7   1   2   31.98    2.35
   7   1   2   32.06    2.33
  -7   1  -2   32.96    2.26
   7   1   2   34.09    2.30
  -9  -1  -2   99.91    5.63
   9  -1   2  101.26    6.35
   9  -1   2  102.22    6.21
  -9  -1  -2  112.35    6.33
  -9  -1  -2  104.67    6.44
  -9  -1  -2  105.75    6.28
   9  -1   2  104.70    6.37
   9  -1   2  104.24    5.62
  -9  -1  -2  100.39    6.43
   9  -1   2  101.30    6.24
  -9   1  -2  118.51    6.25
   9   1   2  113.74    6.28
  -9   1  -2  111.23    6.38
   9   1   2  114.94    6.44
   9   1   2  114.40    6.47
   9   1   2  106.66    6.32
  -9   1  -2  110.68    6.38
  11  -1   2   18.82    1.36
  11  -1   2   18.83    1.35
 -11  -1  -2   17.89    1.44
  11  -1   2   18.74    1.34
 -11  -1  -2   18.83    1.40
 -11  -1  -2   19.18    1.45
 -11  -1  -2   18.57    1.11
  11  -1   2   19.10    1.07
  11  -1   2   18.84    1.31
  11   1   2   25.02    1.55
 -11   1  -2   24.25    1.42
  11   1   2   23.88    1.49
 -13  -1  -2   81.25    4.62
 -13  -1  -2   76.15    3.91
  13  -1   2   79.40    4.52
 -13  -1  -2   77.22    4.60
 -13  -1  -2   79.61    4.48
  13  -1   2   75.07    4.43
  13  -1   2   79.51    4.40
  13   1   2   73.62    4.52
  13   1   2   67.89    4.59
 -13   1  -2   70.29    4.51
 -13   1  -2   66.42    4.49
  13   1   2   63.44    4.47
  15  -1   2    4.28    0.52
  15  -1   2    4.14    0.56
 -15  -1  -2    5.03    0.64
 -15  -1  -2    3.37    0.58
 -15  -1  -2    4.20    0.31
  15  -1   2    3.98    0.55
 -15   1  -2    3.44    0.54
  15   1   2    3.31    0.61
  15   1   2    3.90    0.66
 -15   1  -2    3.21    0.52
 -17  -1  -2    3.97    0.60
  17  -1   2    3.76    0.52
 -17  -1  -2    4.00    0.32
  17  -1   2    4.56    0.59
 -17  -1  -2    3.80    0.30
 -17  -1  -2    3.70    0.66
  17  -1   2    4.05    0.58
  17   1   2    7.35    0.87
 -19  -1  -2    9.24    1.10
  19  -1   2    8.98    0.87
 -19  -1  -2    9.24    1.00
  19  -1   2    9.12    0.94
  19  -1   2    9.10    0.94
 -19   1  -2   10.57    0.99
  19   1   2   10.46    1.11
 -19   1  -2    9.68    0.86
 -19   1  -2   10.26    0.95
  19   1   2   10.47    1.06
  21  -1   2   17.14    1.36
  21  -1   2   18.37    1.38
  21  -1   2   19.14    1.31
 -21  -1  -2   18.90    1.43
 -21  -1  -2   18.67    1.52
  21   1   2   15.65    1.49
 -21   1  -2   13.67    1.22
 -21   1  -2   14.38    1.35
  21   1   2   13.20    1.39
 -23  -1  -2   40.82    3.01
  23  -1   2   42.78    2.91
 -23  -1  -2   42.61    2.91
  23  -1   2   39.32    2.86
 -23   1  -2   46.55    2.80
  23   1   2   47.48    3.07
  23   1   2   45.33    3.07
 -23   1  -2   45.01    2.94
 -25  -1  -2   26.68    2.11
  25  -1   2   27.61    1.98
  25  -1   2   26.21    1.99
 -25  -1  -2   27.04    2.00
  25   1   2   26.30    2.11
 -25   1  -2   24.75    1.97
 -25   1  -2   24.72    1.83
  25   1   2   24.06    2.08
  27  -1   2   16.64    1.61
 -27  -1  -2   20.42    1.80
 -27  -1  -2   20.07    1.69
 -27   1  -2   19.32    1.67
  27   1   2   20.11    1.81
  27   1   2   18.90    1.81
 -29  -1  -2    6.81    1.02
  29  -1   2    5.44    0.95
 -29  -1  -2    6.24    1.06
  29   1   2    6.92    1.10
 -29   1  -2    6.46    0.96
  29   1   2    5.81    1.05
 -31  -1  -2    2.08    0.87
 -31  -1  -2    1.78    0.76
  31  -1   2    1.29    0.70
  31   1   2    0.70    0.75
  31   1   2    1.60    0.82
 -31   1  -2    0.81    0.66
  33  -1   2    0.72    0.71
 -33  -1  -2    1.04    0.84
 -33   1  -2    0.80    0.72
  33   1   2    1.79    0.90
 -35   1  -2    5.00    1.05
  38   2  -2    2.97    1.11
 -36  -2   2   12.11    1.79
 -36  -2   2   13.27    1.60
 -36   2   2   15.31    1.60
  36   2  -2   13.84    1.72
 -34  -2   2    5.40    1.12
 -34  -2   2    5.27    0.97
  34   2  -2    2.71    0.98
 -34   2   2    3.29    0.78
  32  -2  -2   26.34    1.80
 -32  -2   2   23.94    2.23
 -32  -2   2   25.51    2.10
  32   2  -2   25.34    2.26
 -32   2   2   24.92    2.00
 -30  -2   2   10.63    1.26
  30  -2  -2    8.66    0.99
 -30  -2   2    9.18    1.30
  30   2  -2   10.01    1.30
 -30   2   2    9.67    1.14
  28  -2  -2   12.70    1.15
 -28  -2   2   12.45    1.49
 -28  -2   2   12.71    1.37
 -28   2   2   15.23    1.32
  28   2  -2   13.04    1.52
 -26  -2   2   28.92    2.29
  26  -2  -2   30.33    1.94
 -26  -2   2   30.59    2.19
 -26   2   2   28.10    2.09
 -24  -2   2   56.44    3.74
 -24  -2   2   56.68    3.63
  24  -2  -2   56.22    3.29
 -24   2   2   57.63    3.44
 -24   2   2   55.28    3.58
 -22  -2   2   16.08    1.35
  22  -2  -2   14.64    1.16
 -22  -2   2   16.24    1.45
  22  -2  -2   14.33    1.15
 -22   2   2   15.13    1.21
 -22   2   2   14.49    1.10
  20  -2  -2    1.84    0.40
 -20  -2   2    2.16    0.53
 -20  -2   2    2.45    0.62
  20  -2  -2    1.80    0.43
 -18  -2   2   16.55    1.48
  18  -2  -2   17.43    1.33
  18  -2  -2   16.69    1.31
 -18  -2   2   17.82    1.47
 -18   2   2   23.56    1.43
 -18   2   2   24.37    1.43
 -16  -2   2   61.31    3.74
  16  -2  -2   57.10    3.40
 -16  -2   2   57.66    3.81
  16  -2  -2   62.19    3.64
 -16   2   2   60.92    3.71
 -16   2   2   62.24    3.59
 -16   2   2   61.95    3.72
 -14  -2   2  127.23    7.44
  14  -2  -2  132.14    7.18
 -14  -2   2  123.70    7.25
  14  -2  -2  127.66    6.66
 -14   2   2  119.31    7.12
 -14   2   2  116.15    7.31
 -14   2   2  119.91    7.32
 -12  -2   2   22.41    1.46
  12  -2  -2   22.07    1.38
  12  -2  -2   22.31    1.41
  12  -2  -2   21.47    1.34
 -12  -2   2   21.82    1.51
 -12   2   2   19.32    1.38
  12   2  -2   19.59    1.48
 -12   2   2   19.09    1.32
 -12   2   2   18.95    1.39
  10  -2  -2   31.89    1.79
 -10  -2   2   32.62    1.88
  10  -2  -2   31.62    1.83
  10  -2  -2   29.55    1.72
 -10  -2   2   29.77    1.91
  10   2  -2   25.52    1.87
 -10   2   2   25.58    1.80
 -10   2   2   24.61    1.73
 -10   2   2   25.69    1.81
  -8   2   2   11.90    0.79
  -8   2   2   10.58    0.76
  -8   2   2    9.29    0.80
  -8   2   2   10.40    0.80
   8   2  -2   11.22    0.83
   8   2  -2   10.61    0.87
   6  -2  -2   25.52    1.63
   6  -2  -2   23.53    1.51
   6  -2  -2   25.10    1.60
  -6  -2   2   25.27    1.63
  -6  -2   2   24.03    1.66
  -6  -2   2   28.07    1.58
   6  -2  -2   25.42    1.63
  -4  -2   2   64.29    3.63
   4  -2  -2   66.08    3.63
  -4  -2   2   62.02    3.55
   4  -2  -2   63.08    3.63
   4  -2  -2   66.31    3.56
  -4  -2   2   69.72    3.35
   4  -2  -2   65.05    3.30
  -4   2   2   54.40    3.50
   4   2  -2   54.75    3.61
   4   2  -2   57.10    3.53
  -4   2   2   52.00    3.51
  -4   2   2   51.17    3.61
  -4   2   2   52.56    3.59
  -2  -2   2   46.81    2.82
   2  -2  -2   47.52    2.83
  -2  -2   2   47.94    2.82
   2  -2  -2   47.55    2.57
   2  -2  -2   46.51    2.84
  -2  -2   2   50.88    2.61
  -2  -2   2   43.93    2.75
   2  -2  -2   47.26    2.79
  -2   2   2   46.69    2.75
   2   2  -2   42.09    2.80
  -2   2   2   44.79    2.83
  -2   2   2   44.51    2.78
  -2   2   2   43.71    2.84
   2   2  -2   44.51    2.74
   0  -2  -2   73.77    4.23
   0  -2   2   70.83    4.26
   0  -2  -2   70.51    4.31
   0  -2  -2   68.60    4.30
   0  -2   2   70.23    4.25
   0  -2   2   67.42    4.16
   0  -2  -2   70.50    3.86
   0   2  -2   71.47    4.26
   0   2   2   73.80    4.31
   0   2   2   71.62    4.32
   0   2   2   70.17    4.22
   0   2   2   76.48    4.20
   0   2  -2   71.36    4.16
   2  -2   2  233.27   13.36
  -2  -2  -2  229.71   12.04
   2  -2   2  225.75   13.08
  -2  -2  -2  235.74   13.45
  -2  -2  -2  233.74   13.16
  -2  -2  -2  224.18   13.43
   2  -2   2  232.64   13.37
  -2  -2  -2  222.76   13.13
  -2   2  -2  228.29   13.37
   2   2   2  226.29   13.17
   2   2   2  222.19   13.45
   2   2   2  224.19   13.43
  -2   2  -2  235.71   13.08
   2   2   2  239.65   13.14
  -4  -2  -2   49.72    2.96
   4  -2   2   48.36    2.91
  -4  -2  -2   48.25    2.66
   4  -2   2   46.32    2.90
  -4  -2  -2   48.18    3.01
  -4  -2  -2   49.00    3.02
  -4  -2  -2   45.37    2.92
   4  -2   2   46.89    2.85
   4   2   2   50.36    2.92
  -4   2  -2   47.81    2.92
  -4   2  -2   45.44    2.91
  -4   2  -2   50.70    2.85
   4   2   2   50.43    2.98
   4   2   2   47.36    2.99
   4   2   2   47.51    3.02
  -6  -2  -2  155.40    9.84
   6  -2   2  154.63    9.74
  -6  -2  -2  154.77    9.82
  -6  -2  -2  154.60    8.96
   6  -2   2  156.31    9.94
  -6  -2  -2  159.35   10.11
  -6  -2  -2  146.11   10.03
   6  -2   2  156.16    9.93
  -6   2  -2  189.01    9.74
   6   2   2  194.26    9.91
  -6   2  -2  183.29    9.97
   6   2   2  184.66   10.31
   6   2   2  181.24   10.10
  -6   2  -2  179.72    9.96
   6   2   2  187.76    9.90
   6   2   2  189.71   10.08
  -8  -2  -2  248.42   13.71
  -8  -2  -2  242.98   12.20
   8  -2   2  252.56   13.56
  -8  -2  -2  245.26   13.39
   8  -2   2  246.43   13.56
   8  -2   2  240.97   13.26
  -8  -2  -2  256.65   13.44
   8  -2   2  241.63   13.29
  -8   2  -2  215.29   13.56
   8   2   2  224.88   13.68
  -8   2  -2  219.01   13.57
   8   2   2  214.16   13.70
   8   2   2  212.26   13.99
  -8   2  -2  219.41   13.25
   8   2   2  212.88   13.41
 -10  -2  -2  166.21    9.80
 -10  -2  -2  161.24    8.88
  10  -2   2  163.68    9.87
  10  -2   2  164.44    9.66
  10  -2   2  163.56    9.69
  10  -2   2  161.55    9.87
 -10  -2  -2  160.01   10.02
  10   2   2  178.90   10.09
 -10   2  -2  175.12    9.90
 -10   2  -2  177.50    9.91
  10   2   2  178.24    9.87
  10   2   2  176.89   10.21
  12  -2   2    8.64    0.76
  12  -2   2    8.45    0.78
  12  -2   2    8.78    0.73
 -12  -2  -2    9.17    0.93
 -12  -2  -2    8.73    0.97
  12   2   2   11.21    1.01
 -12   2  -2   10.58    0.82
  12   2   2   11.13    1.01
 -12   2  -2   11.12    0.81
  12   2   2   10.60    0.78
  14  -2   2   80.28    4.83
  14  -2   2   79.29    4.76
 -14  -2  -2   81.64    4.89
  14  -2   2   81.97    4.72
 -14  -2  -2   79.00    5.01
 -14   2  -2   81.40    4.84
 -14   2  -2   80.78    4.85
  14   2   2   79.87    4.95
  14   2   2   79.55    5.04
  16  -2   2  126.66    6.58
  16  -2   2  124.39    7.34
 -16  -2  -2  125.47    7.45
 -16  -2  -2  125.77    7.64
  16  -2   2  123.85    7.29
  16  -2   2  119.04    7.45
  16   2   2  122.74    7.66
 -16   2  -2  128.97    7.47
  16   2   2  130.36    7.55
 -16   2  -2  130.38    7.49
 -18  -2  -2   50.19    3.36
  18  -2   2   54.40    2.79
  18  -2   2   53.41    3.20
  18  -2   2   51.89    3.27
  18  -2   2   51.31    3.24
  18  -2   2   51.89    2.78
 -18  -2  -2   52.26    3.49
  18   2   2   53.86    3.53
 -18   2  -2   53.16    3.30
 -18   2  -2   51.19    3.29
  18   2   2   54.48    3.49
  20  -2   2   40.98    2.65
 -20  -2  -2   42.43    2.79
 -20  -2  -2   39.95    2.87
  20  -2   2   42.14    2.66
 -20   2  -2   40.27    2.67
  20   2   2   40.98    2.86
  20   2   2   41.94    2.93
 -22  -2  -2    9.52    1.20
  22  -2   2    9.29    0.94
 -22  -2  -2    8.91    1.07
 -22  -2  -2    9.40    0.62
  22   2   2    5.14    0.94
  22   2   2    6.70    1.07
 -22   2  -2    6.79    0.90
 -24  -2  -2    1.41    0.70
 -24  -2  -2    1.10    0.63
  24  -2   2    1.46    0.52
  24   2   2    3.47    0.84
  24   2   2    3.43    0.81
 -24   2  -2    3.74    0.62
 -26  -2  -2    0.24    0.64
 -26  -2  -2    0.01    0.57
  26  -2   2    0.15    0.44
  26   2   2    1.08    0.73
  26   2   2    0.31    0.65
 -26   2  -2    0.55    0.47
 -28  -2  -2    3.68    0.94
 -28  -2  -2    3.31    0.87
  28  -2   2    3.88    0.75
 -28   2  -2    4.81    0.79
  28   2   2    4.93    1.02
  28   2   2    4.35    0.98
 -30  -2  -2    4.54    1.08
 -30  -2  -2    4.70    0.96
  30  -2   2    5.14    0.88
  30   2   2    4.22    1.06
 -30   2  -2    5.01    0.85
  30   2   2    5.14    1.11
 -32  -2  -2    4.08    1.06
 -32  -2  -2    4.92    1.02
  32  -2   2    5.31    0.92
  32   2   2    3.77    1.04
 -32   2  -2    4.36    0.86
  32   2   2    3.81    1.06
  34  -2   2    1.88    0.75
  34   2   2    1.46    0.94
 -34   2  -2    1.26    0.73
 -37  -3   2    2.45    0.98
 -37   3   2    1.71    0.68
 -35  -3   2    0.41    0.77
  35   3  -2    1.63    0.98
 -35   3   2    3.06    0.73
 -33  -3   2    2.07    0.78
 -33  -3   2    1.97    0.89
  33   3  -2    1.81    0.93
 -33   3   2    2.29    0.65
  31  -3  -2    8.96    1.01
 -31  -3   2    8.33    1.27
 -31  -3   2    9.13    1.22
  31   3  -2    4.28    1.08
 -31   3   2    6.71    0.89
 -29  -3   2    1.38    0.70
  29  -3  -2    1.19    0.53
 -29  -3   2    0.47    0.73
 -29   3   2    3.36    0.61
  29   3  -2    2.90    0.90
  27  -3  -2   11.81    1.12
 -27  -3   2   10.97    1.26
 -27  -3   2   12.04    1.47
 -27   3   2   11.13    1.09
  27   3  -2   10.07    1.41
  25  -3  -2    0.83    0.48
 -25  -3   2    0.98    0.57
 -25  -3   2    1.44    0.71
  25   3  -2    3.29    0.86
 -25   3   2    2.58    0.51
  23  -3  -2   13.17    1.20
 -23  -3   2   13.59    1.46
 -23  -3   2   13.29    1.34
 -23   3   2   15.63    1.17
 -21  -3   2   28.23    2.19
  21  -3  -2   30.27    1.90
 -21  -3   2   28.35    2.06
 -21   3   2   27.86    1.90
 -19  -3   2   71.91    4.45
  19  -3  -2   68.70    4.04
  19  -3  -2   75.11    4.30
 -19  -3   2   70.63    4.55
 -19   3   2   70.68    4.16
 -19   3   2   71.39    4.33
 -19   3   2   71.64    4.34
 -17   3   2   10.34    0.84
 -17   3   2    9.65    0.84
 -17   3   2    9.72    0.71
  15  -3  -2   27.50    1.75
 -15  -3   2   27.95    1.99
  15  -3  -2   25.70    1.75
 -15  -3   2   27.71    1.93
 -15   3   2   27.36    1.66
 -15   3   2   28.15    1.78
 -15   3   2   26.28    1.77
  13  -3  -2   24.01    1.46
 -13  -3   2   22.33    1.59
  13  -3  -2   23.69    1.49
 -13  -3   2   23.97    1.66
 -13   3   2   18.54    1.34
 -11  -3   2   84.01    5.33
  11  -3  -2   83.19    4.80
 -11  -3   2   82.21    5.20
  11  -3  -2   83.43    5.11
 -11   3   2   95.18    5.06
  11   3  -2   89.05    5.34
 -11   3   2   92.14    5.22
 -11   3   2   88.89    5.21
   9  -3  -2  136.18    7.78
  -9  -3   2  133.81    7.84
   9  -3  -2  136.21    7.24
  -9  -3   2  139.60    8.03
  -9   3   2  136.82    7.72
  -9   3   2  128.59    7.92
  -9   3   2  130.67    7.93
   9   3  -2  136.04    8.03
  -7  -3   2   99.13    6.02
   7  -3  -2   99.65    5.58
   7  -3  -2  104.89    6.10
  -7  -3   2  100.53    6.16
   7  -3  -2  102.24    5.98
   7  -3  -2  109.92    6.15
  -7   3   2  101.13    6.11
  -7   3   2  103.72    6.11
  -7   3   2  103.17    5.93
   7   3  -2  103.07    6.17
  -7   3   2  103.36    5.94
   5  -3  -2   90.88    4.92
  -5  -3   2   85.41    4.91
   5  -3  -2   89.87    5.00
  -5  -3   2   87.76    5.03
   5  -3  -2   85.02    4.57
  -5   3   2   78.72    4.98
   5   3  -2   78.12    5.01
  -5   3   2   77.35    5.00
  -5   3   2   81.77    4.85
  -5   3   2   79.24    4.86
  -3  -3   2  180.27   10.68
   3  -3  -2  181.89   10.92
  -3  -3   2  181.34   10.91
   3  -3  -2  191.65   10.71
   3  -3  -2  186.59    9.88
  -3   3   2  180.20   10.68
  -3   3   2  187.12   10.93
   3   3  -2  185.22   10.92
  -3   3   2  191.15   10.66
  -3   3   2  184.78   10.95
   3   3  -2  198.42   10.73
  -1  -3   2   45.56    2.99
   1  -3  -2   47.31    3.04
   1  -3  -2   49.73    3.11
   1  -3  -2   47.03    2.83
  -1  -3   2   48.17    3.06
  -1   3   2   63.89    3.09
  -1  -3  -2   83.93    4.90
   1  -3   2   84.65    4.92
   1  -3   2   84.02    4.83
  -1  -3  -2   87.99    5.02
  -1  -3  -2   91.00    4.56
   1  -3   2   87.84    4.93
  -1  -3  -2   89.40    4.94
  -1   3  -2   76.28    4.92
   1   3   2   74.19    5.01
   1   3   2   77.14    4.90
   1   3   2   78.45    5.00
  -1   3  -2   79.92    4.80
   3  -3   2   30.69    1.87
   3  -3   2   32.86    1.90
  -3  -3  -2   32.40    2.04
   3  -3   2   31.57    1.90
  -3  -3  -2   30.67    1.82
  -3  -3  -2   32.24    2.00
  -3  -3  -2   31.63    1.99
   3   3   2   29.91    2.00
  -3   3  -2   29.95    1.84
   3   3   2   28.20    2.06
   3   3   2   27.94    2.00
   3   3   2   29.85    2.06
  -3   3  -2   28.31    1.91
  -5  -3  -2   11.96    1.06
   5  -3   2   11.49    0.87
  -5  -3  -2   11.07    0.90
   5  -3   2   11.86    0.88
   5  -3   2   12.15    0.88
  -5  -3  -2   11.39    1.04
  -5  -3  -2   12.20    1.03
   5   3   2   15.93    1.17
   5   3   2   16.18    1.10
   5   3   2   14.95    1.06
   5   3   2   15.91    1.12
   7  -3   2   19.32    1.31
  -7  -3  -2   18.90    1.51
  -7  -3  -2   20.98    1.51
  -7  -3  -2   19.78    1.49
   7  -3   2   19.64    1.31
   7  -3   2   19.00    1.31
   7   3   2   25.22    1.57
   7   3   2   24.54    1.53
   7   3   2   26.01    1.65
  -7   3  -2   17.27    1.32
   7   3   2   24.75    1.58
   9  -3   2   59.28    3.41
   9  -3   2   61.45    3.46
   9  -3   2   59.84    3.43
   9  -3   2   63.85    3.47
  -9  -3  -2   64.91    3.64
  -9  -3  -2   58.86    3.70
   9   3   2   53.41    3.70
   9   3   2   52.84    3.63
   9   3   2   55.61    3.74
   9   3   2   56.06    3.77
  -9   3  -2   52.78    3.47
  11  -3   2   41.89    2.50
  11  -3   2   40.21    2.51
  11  -3   2   38.83    2.51
  11  -3   2   39.89    2.52
 -11  -3  -2   42.25    2.81
 -11  -3  -2   41.95    2.72
  11   3   2   44.02    2.87
 -11   3  -2   43.89    2.55
 -11   3  -2   42.09    2.55
  11   3   2   43.03    2.75
  11   3   2   43.31    2.79
 -13  -3  -2   24.93    2.05
  13  -3   2   26.12    1.79
  13  -3   2   24.83    1.79
 -13  -3  -2   24.09    1.97
  13  -3   2   26.37    1.78
 -13   3  -2   32.44    1.83
  13   3   2   35.72    2.17
 -13   3  -2   33.23    1.84
  13   3   2   33.77    2.19
  13   3   2   31.44    2.00
 -15  -3  -2   69.15    4.00
  15  -3   2   69.25    3.64
  15  -3   2   63.54    3.57
  15  -3   2   64.77    3.61
 -15  -3  -2   65.18    3.84
  15   3   2   52.61    3.84
 -15   3  -2   53.41    3.63
  15   3   2   51.94    3.93
 -15   3  -2   53.71    3.63
  17  -3   2   23.68    1.69
 -17  -3  -2   24.58    2.02
  17  -3   2   24.85    1.52
 -17  -3  -2   23.68    1.91
 -17   3  -2   27.89    1.71
  17   3   2   30.01    2.10
  17   3   2   29.59    2.14
 -19  -3  -2   15.37    1.47
  19  -3   2   15.93    1.24
  19  -3   2   15.02    1.04
 -19  -3  -2   15.74    1.59
  19   3   2   18.70    1.69
  19   3   2   19.97    1.65
 -19   3  -2   19.69    1.25
 -21  -3  -2    9.17    1.11
 -21  -3  -2    6.24    1.01
  21  -3   2    8.63    0.85
 -21   3  -2    7.89    0.81
  21   3   2    8.38    1.17
  21   3   2    8.43    1.19
  23  -3   2   16.99    1.35
 -23  -3  -2   17.26    1.62
 -23  -3  -2   17.27    1.72
  23   3   2   18.66    1.79
 -23   3  -2   17.54    1.34
  23   3   2   16.53    1.73
 -25  -3  -2   22.02    1.94
  25  -3   2   18.68    1.48
 -25  -3  -2   20.38    1.79
  25   3   2   18.98    1.92
 -25   3  -2   17.85    1.45
  25   3   2   16.70    1.82
 -27  -3  -2   10.67    1.37
  27  -3   2    8.84    1.01
 -27  -3  -2    9.94    1.29
  27   3   2    9.02    1.34
  27   3   2    8.30    1.30
 -27   3  -2    9.28    1.02
 -29  -3  -2    2.87    0.92
  29  -3   2    1.93    0.58
 -29  -3  -2    2.63    0.96
 -29   3  -2    2.19    0.57
  29   3   2    2.20    0.93
  29   3   2    2.00    0.92
 -31  -3  -2    4.40    1.14
 -31  -3  -2    4.35    1.06
  31  -3   2    4.27    0.78
  31   3   2    5.57    1.24
 -31   3  -2    5.28    0.78
  31   3   2    5.34    1.24
 -33  -3  -2    2.02    0.96
  33  -3   2    1.45    0.63
 -33   3  -2    1.53    0.63
  33   3   2    1.32    1.01
 -35  -3  -2    1.06    1.04
 -32  -4   2    8.89    1.35
 -32  -4   2    7.83    1.42
  32   4  -2    8.00    1.50
 -30  -4   2    6.27    1.25
 -30  -4   2    5.39    1.08
  30  -4  -2    5.34    0.84
  30   4  -2    8.04    1.31
  28  -4  -2   24.87    1.78
 -28  -4   2   24.62    2.07
 -28  -4   2   21.77    2.15
 -28   4   2   22.47    1.62
  28   4  -2   20.74    2.17
 -26  -4   2   15.60    1.54
 -26  -4   2   16.22    1.70
  26  -4  -2   16.34    1.42
 -26   4   2   14.63    1.17
  26   4  -2   14.91    1.74
 -24  -4   2   14.80    1.46
 -24  -4   2   15.20    1.55
  24  -4  -2   14.85    1.28
  24   4  -2   11.31    1.48
 -24   4   2   10.64    0.98
  22  -4  -2   11.37    1.12
 -22  -4   2   10.35    1.36
 -22  -4   2   10.52    1.29
  22   4  -2   15.88    1.53
 -20  -4   2   24.68    1.92
  20  -4  -2   24.51    1.73
 -20  -4   2   24.29    2.03
 -20   4   2   24.68    1.61
  20   4  -2   25.02    2.06
 -18  -4   2    5.64    0.87
  18  -4  -2    7.07    0.82
 -18  -4   2    5.33    0.80
 -18   4   2    5.52    0.59
 -16  -4   2   44.76    2.99
  16  -4  -2   45.79    2.77
 -16  -4   2   46.18    3.09
 -14  -4   2   64.08    3.93
 -14  -4   2   66.85    4.05
  14  -4  -2   65.42    3.65
 -14   4   2   58.33    3.76
 -14   4   2   61.48    3.78
 -12  -4   2   15.07    1.27
 -12  -4   2   14.87    1.31
  12  -4  -2   16.17    1.11
  12  -4  -2   16.27    1.24
  10  -4  -2   18.72    1.28
 -10  -4   2   18.44    1.47
  10  -4  -2   17.36    1.36
 -10  -4   2   17.67    1.41
  10   4  -2   19.37    1.47
 -10   4   2   19.22    1.29
 -10   4   2   18.97    1.14
 -10   4   2   19.82    1.14
  -8  -4   2    7.99    0.90
  -8  -4   2    7.51    0.93
   8  -4  -2    8.03    0.78
   8  -4  -2    7.32    0.88
  -8   4   2   11.09    0.82
   8   4  -2   12.83    1.01
  -8   4   2   12.15    0.87
  -8   4   2   12.12    0.73
  -8   4   2   11.08    0.71
   6  -4  -2   12.51    0.97
  -6  -4   2   13.66    1.10
  -6  -4   2   13.41    1.04
   6  -4  -2   13.65    1.00
   6  -4  -2   13.09    1.07
   4  -4  -2   15.14    1.11
   4  -4  -2   15.26    1.13
   4  -4  -2   15.33    1.17
  -4  -4   2   13.80    1.12
  -4  -4   2   15.55    1.15
  -4   4   2   14.88    1.11
  -4   4   2   14.89    1.16
   4   4  -2   15.49    1.16
  -4   4   2   15.39    1.06
   2  -4  -2   58.46    3.12
  -2  -4   2   54.90    3.21
   2  -4  -2   56.54    3.26
  -2  -4   2   51.01    3.26
   2  -4  -2   56.89    3.31
  -2   4   2   49.39    3.33
  -2   4   2   51.17    3.50
  -2   4   2   52.07    3.22
   2   4  -2   51.58    3.27
  -2   4   2   50.04    3.29
   0  -4  -2    8.79    0.85
   0  -4  -2    8.56    0.83
   0  -4  -2    9.48    0.88
   0  -4   2    9.05    0.77
   0  -4   2   10.08    0.77
   0  -4  -2    9.92    0.85
  -2  -4  -2   66.84    4.04
  -2  -4  -2   63.65    3.66
  -2  -4  -2   64.21    3.94
   2  -4   2   64.83    3.82
   2  -4   2   67.60    3.89
  -2  -4  -2   68.85    3.97
   2   4   2   62.70    3.94
   2   4   2   63.38    4.02
   2   4   2   61.17    4.05
  -2   4  -2   66.22    3.76
   2   4   2   63.26    4.20
  -4  -4  -2   57.12    3.61
   4  -4   2   54.31    3.36
  -4  -4  -2   59.05    3.56
   4  -4   2   62.27    3.45
   4  -4   2   56.43    3.40
  -4  -4  -2   52.62    3.51
   4   4   2   58.72    3.66
   4   4   2   58.58    3.61
   4   4   2   55.55    3.54
   4   4   2   55.16    3.72
  -4   4  -2   57.27    3.43
  -6  -4  -2   40.34    2.68
   6  -4   2   41.66    2.46
  -6  -4  -2   40.86    2.74
   6  -4   2   40.92    2.46
   6  -4   2   40.19    2.47
   6   4   2   43.06    2.73
   6   4   2   41.60    2.74
   6   4   2   39.89    2.79
  -6   4  -2   43.90    2.51
   6   4   2   40.48    2.80
  -8  -4  -2   39.50    2.72
   8  -4   2   40.46    2.42
  -8  -4  -2   39.39    2.66
   8   4   2   40.27    2.70
   8   4   2   39.81    2.77
   8   4   2   43.03    2.74
  -8   4  -2   40.74    2.43
   8   4   2   43.12    2.83
  10  -4   2    2.43    0.30
 -10  -4  -2    1.65    0.54
 -10  -4  -2    2.41    0.59
  10  -4   2    2.80    0.32
  12  -4   2   29.83    1.81
 -12  -4  -2   27.72    2.17
  12  -4   2   25.48    1.78
 -12  -4  -2   27.85    2.14
  12   4   2   32.52    2.17
  12   4   2   35.51    2.34
  12   4   2   35.13    2.25
 -14  -4  -2   58.56    3.68
  14  -4   2   57.82    3.32
 -14  -4  -2   57.79    3.77
  14   4   2   54.52    3.71
  14   4   2   53.66    3.80
 -16  -4  -2   19.82    1.70
  16  -4   2   19.27    1.32
 -16  -4  -2   19.49    1.78
  16   4   2   24.46    1.92
  16   4   2   22.55    1.81
 -18  -4  -2   54.77    3.56
  18  -4   2   53.48    3.03
  18  -4   2   54.18    3.19
 -18  -4  -2   55.48    3.70
  18   4   2   52.04    3.69
  18   4   2   51.11    3.61
 -20  -4  -2   20.72    1.79
 -20  -4  -2   21.71    1.93
  20  -4   2   21.23    1.38
  20   4   2   19.26    1.86
  20   4   2   18.34    1.93
 -22  -4  -2    2.10    0.74
 -22  -4  -2    2.51    0.86
  22  -4   2    1.84    0.40
  22   4   2    0.64    0.75
  22   4   2    1.13    0.76
 -24  -4  -2    1.10    0.70
  24  -4   2    1.53    0.42
 -24  -4  -2    0.60    0.80
  24   4   2    2.99    0.91
  24   4   2    3.39    0.94
 -26  -4  -2   10.73    1.52
  26  -4   2   11.20    1.08
 -26  -4  -2   12.48    1.54
  26   4   2   14.38    1.79
  26   4   2   14.06    1.68
 -28  -4  -2    0.60    0.92
 -28  -4  -2    1.57    0.85
  28   4   2    0.49    0.89
  28   4   2    1.20    0.88
 -30  -4  -2    3.13    1.15
 -30  -4  -2    3.38    1.05
  30   4   2    2.17    1.02
 -31  -5   2    7.26    1.40
 -29  -5   2    1.33    0.93
  27  -5  -2    0.89    0.63
 -27  -5   2    0.06    0.73
 -27  -5   2    0.70    0.86
  27   5  -2   -0.02    0.83
 -25  -5   2    6.03    1.04
 -25  -5   2    5.74    1.13
  25  -5  -2    6.67    0.96
  25   5  -2    5.18    1.15
 -23  -5   2   10.10    1.30
  23  -5  -2    9.38    1.12
 -23  -5   2   10.86    1.42
  23   5  -2   12.82    1.56
 -21  -5   2   40.21    2.90
  21  -5  -2   41.65    2.65
 -21  -5   2   40.28    3.00
  21   5  -2   39.71    3.06
 -19  -5   2   20.71    1.75
 -19  -5   2   18.60    1.69
  19  -5  -2   18.07    1.55
 -17  -5   2   21.87    1.92
  17  -5  -2   24.66    1.80
 -17  -5   2   24.31    1.92
  17   5  -2   26.43    2.06
 -15  -5   2   12.81    1.33
 -15  -5   2   13.96    1.38
  15  -5  -2   13.67    1.25
  15   5  -2   15.43    1.50
 -13  -5   2    7.62    0.94
  13  -5  -2    6.00    0.85
 -13  -5   2    7.79    0.98
 -13   5   2    8.36    0.62
  13   5  -2    9.49    1.15
 -11  -5   2   25.70    1.94
  11  -5  -2   27.67    1.87
 -11  -5   2   25.65    1.88
 -11   5   2   26.30    1.67
  11   5  -2   25.69    2.01
 -11   5   2   27.61    2.11
  -9  -5   2   54.59    3.61
   9  -5  -2   54.33    3.42
  -9  -5   2   56.21    3.69
  -9   5   2   61.54    3.53
   9   5  -2   59.88    3.76
  -9   5   2   60.61    3.94
   7  -5  -2   52.63    2.98
  -7  -5   2   52.94    3.14
  -7  -5   2   49.68    3.06
  -7   5   2   47.24    3.35
   7   5  -2   42.80    3.12
  -7   5   2   45.50    3.00
  -5  -5   2   19.64    1.49
   5  -5  -2   19.21    1.54
  -5   5   2   22.44    1.77
  -5   5   2   22.25    1.52
   5   5  -2   20.61    1.58
   3  -5  -2   32.78    2.09
  -3  -5   2   28.87    2.00
  -3   5   2   31.27    2.10
   3   5  -2   31.45    2.10
  -3   5   2   30.62    2.32
  -1  -5   2   31.17    1.95
   1  -5  -2   30.97    2.03
   1   5  -2   28.32    1.99
  -1   5   2   29.94    2.27
  -1   5   2   30.01    2.09
  -1  -5  -2   21.62    1.64
   1  -5   2   21.62    1.51
  -1  -5  -2   22.67    1.63
  -1  -5  -2   21.74    1.62
   1   5   2   24.68    1.75
   1   5   2   23.09    1.85
  -1   5  -2   23.01    1.55
   1   5   2   24.21    1.61
  -3  -5  -2   13.22    1.19
  -3  -5  -2   13.35    1.18
  -3  -5  -2   13.32    1.19
   3  -5   2   12.05    0.98
   3   5   2   14.59    1.18
   3   5   2   14.74    1.30
   3   5   2   15.41    1.38
  -3   5  -2   14.55    1.00
  -5  -5  -2    5.18    0.73
   5  -5   2    4.29    0.47
  -5  -5  -2    4.89    0.71
  -5   5  -2    3.53    0.40
   5   5   2    3.85    0.81
   5   5   2    3.85    0.64
  -5   5  -2    3.70    0.41
   5   5   2    3.71    0.70
   7  -5   2   15.14    1.04
  -7  -5  -2   16.38    1.40
  -7  -5  -2   15.91    1.36
   7   5   2   17.51    1.52
   7   5   2   15.40    1.44
   7   5   2   17.50    1.41
   9  -5   2   28.46    1.69
  -9  -5  -2   29.56    2.14
  -9  -5  -2   26.70    2.07
   9   5   2   29.00    2.21
   9   5   2   27.43    2.16
   9   5   2   28.75    2.09
 -11  -5  -2   30.22    2.15
 -11  -5  -2   31.21    2.18
  11   5   2   25.84    2.10
  11   5   2   28.75    2.25
  11   5   2   25.90    2.16
 -13  -5  -2    4.66    0.86
 -13  -5  -2    5.04    0.85
  13   5   2    5.01    0.97
  13   5   2    5.34    0.91
 -15  -5  -2    4.86    0.89
 -15  -5  -2    4.17    0.86
  15   5   2    2.83    0.84
  15   5   2    3.04    0.80
 -17  -5  -2    1.62    0.76
 -17  -5  -2    2.73    0.80
  17  -5   2    2.51    0.52
  17   5   2    4.58    0.96
  17   5   2    5.19    0.94
 -19  -5  -2    1.82    0.82
 -19  -5  -2    1.67    0.73
  19   5   2    3.82    0.93
  19   5   2    3.09    0.93
 -21  -5  -2   12.95    1.52
 -21  -5  -2   13.22    1.61
  21   5   2   10.00    1.47
  21   5   2   10.94    1.45
 -23  -5  -2    4.62    1.11
 -23  -5  -2    5.87    1.10
  23   5   2    4.83    1.10
  23   5   2    3.22    1.05
 -25  -5  -2   12.65    1.68
 -25  -5  -2   12.54    1.73
  25   5   2   12.76    1.65
 -27  -5  -2    3.10    1.14
  27   5   2    2.35    1.00
  29   5   2    2.57    1.15
 -32   6   2    0.25    0.85
 -30   6   2   11.24    1.57
 -28   6   2    8.89    1.40
  26  -6  -2    4.08    0.89
 -26   6   2    1.97    0.88
  24  -6  -2    9.31    1.18
 -24   6   2    9.57    1.41
  22  -6  -2    4.11    0.88
 -22   6   2    5.64    1.14
  20  -6  -2    1.29    0.67
 -20  -6   2    0.55    0.68
  20   6  -2    2.22    0.90
 -20   6   2    2.62    0.88
  18  -6  -2   13.63    1.42
 -18  -6   2   13.08    1.46
  18   6  -2   14.80    1.62
 -18   6   2   13.84    1.59
  16  -6  -2   17.92    1.53
 -16  -6   2   15.99    1.58
 -16   6   2   15.67    1.68
  16   6  -2   15.80    1.67
  14  -6  -2   14.38    1.39
 -14  -6   2   14.20    1.39
 -14   6   2   13.81    1.58
  14   6  -2   14.65    1.48
 -12  -6   2    7.62    0.94
  12  -6  -2    5.90    0.87
 -12   6   2    4.93    1.07
  12   6  -2    4.01    0.83
  10  -6  -2    5.56    0.89
 -10  -6   2    6.71    0.90
  10   6  -2    8.43    1.08
 -10   6   2    9.83    1.29
  -8  -6   2   12.04    1.11
   8  -6  -2   11.02    1.17
   8   6  -2    8.69    1.11
  -8   6   2    8.82    0.79
  -8   6   2    9.29    1.33
  -6  -6   2    3.78    0.64
   6  -6  -2    5.16    0.84
   6   6  -2    3.94    0.70
  -6   6   2    5.71    1.08
  -6   6   2    4.64    0.58
  -4  -6   2   16.06    1.42
   4  -6  -2   18.97    1.60
  -4   6   2   19.32    1.75
  -4   6   2   21.41    1.47
   4   6  -2   19.79    1.52
  -2  -6   2   17.12    1.25
   2  -6  -2   16.98    1.47
  -2   6   2   16.03    1.63
   2   6  -2   15.16    1.26
  -2   6   2   14.28    1.30
   0  -6  -2   10.79    1.23
   0  -6   2   10.35    0.96
   0   6   2   12.78    1.19
   0   6   2   12.42    1.37
   0   6  -2   11.42    0.98
  -2  -6  -2   11.52    1.10
  -2  -6  -2   12.40    1.22
   2  -6   2   12.19    0.91
   2   6   2    9.33    1.14
  -2   6  -2    8.80    0.82
   2   6   2   10.23    1.35
   4  -6   2   40.47    2.42
  -4  -6  -2   38.00    2.65
  -4  -6  -2   41.66    2.62
   4   6   2   38.66    2.76
   4   6   2   38.76    2.96
  -6  -6  -2    5.88    0.88
  -6  -6  -2    5.50    0.84
   6   6   2    7.67    1.18
   6   6   2    6.93    0.98
  -8  -6  -2   14.32    1.41
   8   6   2   13.80    1.52
   8   6   2   16.09    1.62
 -10  -6  -2    1.44    0.63
  10   6   2    2.95    0.88
  10   6   2    2.81    0.79
 -12  -6  -2   13.73    1.53
  12   6   2   17.68    1.73
 -14  -6  -2    5.25    0.97
  14   6   2    5.89    1.08
  16  -6   2   21.33    1.61
 -16  -6  -2   22.09    1.95
  16   6   2   19.84    2.06
 -18  -6  -2   19.57    1.94
  18   6   2   19.65    2.14
 -31   7   2    0.17    0.91
 -29   7   2    1.89    1.02
 -27   7   2    4.24    1.21
 -25   7   2    0.24    0.90
 -23   7   2    5.50    1.27
 -21   7   2    5.90    1.28
 -19   7   2    5.35    1.22
 -17   7   2    3.02    1.06
 -15   7   2    1.32    0.88
 -13  -7   2    7.58    1.10
 -13   7   2   10.48    1.56
  13   7  -2    8.60    1.18
 -11  -7   2   10.46    1.28
  11  -7  -2   10.62    1.40
 -11   7   2   12.83    1.66
  11   7  -2   12.17    1.41
  -9  -7   2   17.33    1.51
   9  -7  -2   16.20    1.59
  -9   7   2   16.09    1.88
   9   7  -2   14.43    1.50
  -7  -7   2    9.24    1.09
   7  -7  -2    9.73    1.20
  -7   7   2    9.37    1.46
   7   7  -2    8.79    1.14
   5  -7  -2   12.17    1.39
  -5  -7   2   11.60    1.17
  -5   7   2   12.69    1.67
   5   7  -2   11.14    1.18
   3  -7  -2    4.55    0.90
  -3  -7   2    4.90    0.70
  -3   7   2    4.78    1.16
  -1  -7   2   17.39    1.34
   1  -7  -2   17.79    1.67
  -1   7   2   16.58    1.88
  -1   7   2   16.53    1.43
  -1  -7  -2    7.03    1.11
   1   7   2   10.09    1.11
   1   7   2    8.02    1.35
  -3  -7  -2    3.54    0.86
  -3  -7  -2    2.60    0.63
   3   7   2    0.98    0.89
   3   7   2    1.02    0.60
  -5  -7  -2   22.35    1.94
  -5  -7  -2   25.38    2.04
   5   7   2   27.72    2.40
   5   7   2   26.13    2.07
  -7  -7  -2    2.64    0.77
  -7  -7  -2    2.43    0.71
   7   7   2    3.61    0.84
   7   7   2    3.97    1.10
  -9  -7  -2    5.25    0.93
  -9  -7  -2    6.09    1.03
   9   7   2    3.14    0.87
 -11  -7  -2   20.67    1.92
  11   7   2   18.83    2.07
 -24   8   2    3.33    1.26
 -22   8   2    1.04    1.08
 -20   8   2    1.04    1.08
 -18   8   2    4.61    1.30
 -16   8   2    4.88    1.36
 -14   8   2    5.91    1.42
 -12   8   2    2.05    1.08
 -10   8   2    1.12    1.01
  -8   8   2    3.45    1.17
  -6   8   2    6.47    1.39
  -4   8   2    2.03    1.17
  -2   8   2    9.22    1.70
   0   8   2    8.77    1.63
   2   8   2    1.61    1.13
   4   8   2    1.79    1.06
 -11   9   2    7.32    1.69
  -9   9   2    3.66    1.41
  -7   9   2    7.50    1.71
  -5   9   2    3.81    1.48
  -3   9   2    1.16    1.24
 -36   0   3    0.02    0.72
  34   0  -3    2.96    0.72
 -34   0   3    2.07    0.82
 -32   0   3   11.67    1.41
  32   0  -3   12.28    1.27
 -32   0   3   11.33    1.26
  30   0  -3   10.93    1.16
 -30   0   3   10.17    1.16
 -30   0   3   11.42    1.35
 -28   0   3   15.04    1.50
  28   0  -3   14.58    1.34
 -28   0   3   17.98    1.44
 -26   0   3    1.60    0.58
 -26   0   3    1.12    0.48
  26   0  -3    0.85    0.50
  24   0  -3    5.19    0.73
 -24   0   3    3.68    0.66
 -24   0   3    4.72    0.78
  22   0  -3    3.71    0.63
 -22   0   3    5.94    0.75
 -22   0   3    5.28    0.77
 -20   0   3   50.81    3.20
 -20   0   3   51.62    3.34
  20   0  -3   50.34    3.01
  18   0  -3   19.43    1.40
 -18   0   3   19.12    1.44
 -18   0   3   20.21    1.54
 -16   0   3  116.41    6.99
 -16   0   3  113.86    6.80
  16   0  -3  116.68    6.31
 -14   0   3    5.24    0.65
 -14   0   3    5.77    0.70
  14   0  -3    5.67    0.62
 -14   0   3    5.13    0.66
  14   0  -3    3.72    0.55
 -12   0   3   15.56    1.20
  12   0  -3   16.51    1.14
  12   0  -3   15.92    1.16
 -12   0   3   14.88    1.19
 -12   0   3   14.73    1.15
  10   0  -3   11.83    0.96
 -10   0   3   12.52    1.04
 -10   0   3   12.57    0.98
  10   0  -3   13.09    1.00
 -10   0   3   14.10    1.05
  -8   0   3    0.72    0.29
  -8   0   3    0.81    0.30
   8   0  -3    0.96    0.31
   8   0  -3    0.95    0.33
   8   0  -3    0.82    0.31
  -8   0   3    1.23    0.30
  -8   0   3    0.93    0.34
  -6   0   3  477.79   24.78
   6   0  -3  468.41   27.61
   6   0  -3  482.34   27.01
  -6   0   3  478.87   27.61
   6   0  -3  466.17   24.79
  -6   0   3  473.89   27.62
  -6   0   3  478.21   27.02
   4   0  -3   53.09    3.49
   4   0  -3   56.61    3.15
  -4   0   3   57.66    3.51
   4   0  -3   57.69    3.43
   4   0  -3   58.19    3.50
  -4   0   3   58.55    3.50
  -4   0   3   54.77    3.42
   2   0  -3   30.99    2.10
  -2   0   3   31.40    2.11
  -2   0   3   31.87    2.06
  -2   0   3   32.60    2.09
   2   0  -3   32.84    1.89
   2   0  -3   33.11    2.11
   2   0  -3   31.58    2.05
  -2   0   3   34.08    1.86
   0   0  -3   79.13    4.29
   0   0   3   77.29    4.71
   0   0  -3   75.76    4.80
   0   0  -3   83.66    4.73
   0   0   3   81.57    4.27
   0   0  -3   79.35    4.81
   0   0   3   76.06    4.81
   0   0   3   82.20    4.81
  -2   0  -3  398.63   22.04
   2   0   3  381.30   22.03
  -2   0  -3  387.73   20.15
  -2   0  -3  376.13   22.50
   2   0   3  381.92   22.51
   2   0   3  378.90   22.49
   2   0   3  397.00   20.13
  -2   0  -3  389.16   22.51
  -4   0  -3  132.25    7.69
   4   0   3  127.17    7.53
   4   0   3  129.04    7.48
   4   0   3  128.11    7.66
  -4   0  -3  133.00    7.53
  -4   0  -3  131.46    6.82
  -4   0  -3  121.47    7.67
   4   0   3  124.89    7.68
   4   0   3  132.78    6.80
  -6   0  -3   63.20    3.83
  -6   0  -3   60.16    3.80
   6   0   3   62.37    3.29
   6   0   3   60.55    3.81
   6   0   3   59.73    3.74
   6   0   3   62.91    3.70
  -6   0  -3   60.66    3.31
  -8   0  -3   41.10    2.72
   8   0   3   41.78    2.68
  -8   0  -3   41.03    2.29
   8   0   3   41.63    2.27
   8   0   3   40.49    2.72
   8   0   3   44.11    2.64
  -8   0  -3   44.59    2.74
  10   0   3   15.78    1.24
 -10   0  -3   15.28    1.24
 -10   0  -3   14.54    0.88
  10   0   3   14.39    1.22
  10   0   3   15.82    1.16
 -10   0  -3   15.29    1.21
  10   0   3   15.29    0.87
  12   0   3    4.02    0.62
 -12   0  -3    3.57    0.63
  12   0   3    4.28    0.58
  12   0   3    2.80    0.57
 -12   0  -3    4.11    0.62
  14   0   3   61.28    3.90
  14   0   3   61.62    3.94
 -14   0  -3   62.11    3.95
 -14   0  -3   63.85    3.95
 -16   0  -3   14.36    1.27
  16   0   3   12.89    1.23
  16   0   3   13.78    1.25
  18   0   3    3.61    0.69
 -18   0  -3    3.67    0.71
  18   0   3    3.35    0.67
 -18   0  -3    3.84    0.62
 -20   0  -3    0.78    0.45
 -20   0  -3    1.08    0.56
  20   0   3    1.24    0.55
  20   0   3    1.14    0.54
 -22   0  -3    2.50    0.70
 -22   0  -3    2.78    0.62
  22   0   3    2.06    0.65
  22   0   3    2.08    0.67
  24   0   3    1.21    0.61
  24   0   3    1.56    0.66
 -24   0  -3    1.96    0.70
 -24   0  -3    1.61    0.56
  26   0   3   14.51    1.49
 -26   0  -3   14.17    1.37
 -26   0  -3   14.95    1.57
  26   0   3   13.32    1.48
 -28   0  -3    1.04    0.73
  28   0   3    2.17    0.78
  30   0   3    0.09    0.66
 -30   0  -3   -0.23    0.68
  32   0   3    1.08    0.77
 -32   0  -3    1.19    0.84
 -35  -1   3    1.36    0.88
 -35  -1   3    3.10    0.87
  35   1  -3    3.13    0.94
 -35   1   3    3.15    0.88
  33  -1  -3    3.82    0.75
 -33  -1   3    4.65    0.93
 -33  -1   3    3.55    0.93
 -33   1   3    4.73    0.91
  31  -1  -3    0.05    0.47
 -31  -1   3    0.01    0.64
 -31  -1   3   -0.02    0.53
 -31   1   3    0.98    0.61
 -29  -1   3    3.06    0.82
 -29  -1   3    3.75    0.78
  29  -1  -3    2.49    0.62
 -29   1   3    3.43    0.73
 -27  -1   3    7.76    1.09
 -27  -1   3   10.60    1.17
  27  -1  -3   11.05    1.09
 -27   1   3    9.24    1.17
 -27   1   3   10.60    1.06
 -25  -1   3   55.22    3.51
  25  -1  -3   53.09    3.23
 -25  -1   3   58.21    3.66
  25   1  -3   54.60    3.27
 -25   1   3   53.85    3.42
 -25   1   3   50.36    3.53
 -23  -1   3  141.10    8.52
  23  -1  -3  139.48    7.63
 -23  -1   3  143.44    8.30
 -23   1   3  137.18    8.44
  23   1  -3  139.05    7.65
 -23   1   3  139.84    8.21
  21  -1  -3    5.62    0.72
 -21  -1   3    5.18    0.82
 -21  -1   3    4.92    0.73
 -21   1   3    7.64    0.80
  21   1  -3    7.31    0.84
 -21   1   3    7.45    0.91
 -19  -1   3   41.33    2.61
  19  -1  -3   37.94    2.32
  19  -1  -3   41.08    2.47
 -19  -1   3   40.91    2.51
 -19   1   3   34.66    2.40
  19   1  -3   35.09    2.34
 -19   1   3   34.79    2.50
 -19   1   3   34.97    2.49
 -17  -1   3   37.42    2.78
  17  -1  -3   39.14    2.77
  17  -1  -3   37.92    2.60
 -17  -1   3   38.00    2.91
 -17   1   3   49.70    2.79
 -17   1   3   49.34    2.89
 -17   1   3   50.70    2.90
  17   1  -3   51.81    2.71
 -15   1   3   13.06    1.04
 -15   1   3   13.40    1.11
  15   1  -3   13.79    1.10
 -15   1   3   12.97    1.11
 -13  -1   3   59.48    3.57
  13  -1  -3   60.16    3.44
  13  -1  -3   56.74    3.21
 -13  -1   3   59.52    3.47
 -13   1   3   51.54    3.38
  13   1  -3   51.86    3.20
 -13   1   3   55.58    3.51
 -13   1   3   53.73    3.50
 -11  -1   3  153.89    8.81
  11  -1  -3  158.56    8.60
 -11  -1   3  153.70    8.61
  11  -1  -3  153.14    7.93
 -11   1   3  144.08    8.56
 -11   1   3  141.37    8.76
  11   1  -3  138.89    7.92
 -11   1   3  139.17    8.75
  -9  -1   3  104.58    6.81
  -9  -1   3  100.54    6.64
   9  -1  -3  107.31    6.64
   9  -1  -3   99.34    6.11
  -9   1   3  119.10    6.65
   9   1  -3  124.57    6.84
   9   1  -3  120.20    6.18
  -9   1   3  122.96    6.83
  -9   1   3  126.64    6.83
   7  -1  -3   46.88    2.51
   7  -1  -3   45.24    2.69
  -7  -1   3   43.31    2.69
  -7  -1   3   43.79    2.76
   7  -1  -3   47.11    2.84
   7  -1  -3   46.07    2.76
  -7  -1   3   44.22    2.48
   7   1  -3   32.37    2.71
  -5  -1   3   15.39    1.25
   5  -1  -3   16.33    1.17
   5  -1  -3   16.14    1.28
   5  -1  -3   15.71    1.29
  -5  -1   3   14.84    1.28
  -5  -1   3   17.83    1.28
  -5  -1   3   16.26    1.15
   5  -1  -3   15.99    1.24
   5   1  -3   22.01    1.34
  -5   1   3   20.92    1.31
  -5   1   3   19.80    1.34
   5   1  -3   20.00    1.23
  -5   1   3   21.20    1.30
   5   1  -3   21.04    1.28
   3  -1  -3   26.46    1.89
  -3  -1   3   26.46    1.86
   3  -1  -3   26.28    1.89
   3  -1  -3   25.29    1.67
   3  -1  -3   27.75    1.85
  -3  -1   3   28.51    1.69
  -3  -1   3   27.28    1.89
  -3  -1   3   28.05    1.86
   3   1  -3   29.70    1.90
   3   1  -3   30.33    1.73
  -3   1   3   32.84    1.93
  -3   1   3   28.66    1.86
   3   1  -3   29.49    1.84
  -3   1   3   31.25    1.94
  -3   1   3   30.87    1.69
   1   1  -3    6.57    0.64
   1   1  -3    5.46    0.64
  -1   1   3    6.41    0.53
   1   1  -3    6.66    0.61
  -1   1   3    5.14    0.62
   1   1  -3    6.09    0.57
  -1   1   3    6.22    0.64
  -1   1   3    6.09    0.69
  -1  -1  -3    2.55    0.34
  -1  -1  -3    1.61    0.40
   1  -1   3    2.18    0.42
  -1  -1  -3    2.64    0.45
  -1  -1  -3    3.05    0.49
   1  -1   3    2.33    0.41
   1  -1   3    2.63    0.34
   1  -1   3    2.69    0.42
  -1   1  -3    4.53    0.53
  -1   1  -3    3.93    0.43
   1   1   3    4.60    0.56
   1   1   3    4.01    0.53
  -3  -1  -3    9.79    0.87
   3  -1   3    9.08    0.80
   3  -1   3    9.78    0.68
  -3  -1  -3    9.29    0.86
  -3  -1  -3    9.07    0.69
   3  -1   3    9.95    0.81
   3  -1   3    9.99    0.84
  -3  -1  -3   10.31    0.85
   5   1   3   19.33    1.12
  -5   1  -3   18.22    1.35
  -5   1  -3   18.15    1.32
   5   1   3   17.87    1.39
   5   1   3   17.39    1.37
   5   1   3   18.34    1.36
   5   1   3   19.23    1.32
   7  -1   3   63.92    4.02
   7  -1   3   66.09    3.58
  -7  -1  -3   63.27    4.15
  -7  -1  -3   64.48    3.60
   7  -1   3   62.67    4.08
   7  -1   3   62.96    3.97
  -7   1  -3   72.95    4.12
  -7   1  -3   70.27    4.12
   7   1   3   69.45    4.18
   7   1   3   73.46    4.13
  -9  -1  -3  202.26   10.81
   9  -1   3  204.17   12.15
   9  -1   3  201.76   11.92
  -9  -1  -3  209.19   12.23
   9  -1   3  214.58   11.88
   9  -1   3  210.74   10.78
  -9   1  -3  205.98   12.16
  -9   1  -3  211.75   12.18
   9   1   3  194.65   12.22
   9   1   3  210.06   12.01
 -11  -1  -3   41.49    2.64
  11  -1   3   40.45    2.53
 -11  -1  -3   41.11    2.15
  11  -1   3   40.49    2.55
 -11  -1  -3   41.31    2.53
  11  -1   3   40.64    2.47
  11  -1   3   41.78    2.10
 -11   1  -3   35.36    2.52
 -11   1  -3   35.00    2.54
  11   1   3   33.78    2.58
  11   1   3   35.65    2.58
  13  -1   3   14.79    1.23
 -13  -1  -3   13.33    1.20
  13  -1   3   14.74    1.23
 -13  -1  -3   14.99    1.35
  13  -1   3   14.92    0.84
 -13  -1  -3   14.70    0.91
  13  -1   3   14.63    1.16
 -13   1  -3   19.64    1.31
  13   1   3   19.38    1.42
  15  -1   3    2.93    0.56
 -15  -1  -3    3.56    0.70
 -15  -1  -3    2.75    0.30
  15  -1   3    2.33    0.54
  15  -1   3    3.42    0.53
 -15  -1  -3    2.29    0.54
  15   1   3    5.64    0.78
  17  -1   3   13.29    1.19
 -17  -1  -3   12.92    1.20
  17  -1   3   11.84    1.07
 -17  -1  -3   13.38    1.32
  17  -1   3   13.38    1.20
 -17   1  -3   14.97    1.23
  17   1   3   12.43    1.30
  17   1   3   13.98    1.33
 -17   1  -3   12.91    1.17
 -19  -1  -3   41.40    2.64
 -19  -1  -3   41.10    2.76
  19  -1   3   40.26    2.54
  19  -1   3   38.70    2.62
  19  -1   3   39.49    2.63
  19   1   3   36.73    2.71
 -19   1  -3   37.22    2.63
 -19   1  -3   36.28    2.63
  19   1   3   37.41    2.74
 -21  -1  -3   23.84    1.85
 -21  -1  -3   24.01    1.96
  21  -1   3   24.71    1.83
  21  -1   3   23.68    1.83
  21   1   3   24.75    1.97
  21   1   3   23.91    1.97
 -21   1  -3   23.47    1.87
  23  -1   3   41.72    2.81
  23  -1   3   39.10    2.78
 -23  -1  -3   42.12    2.81
 -23  -1  -3   38.69    2.91
  23   1   3   40.88    2.93
  23   1   3   41.40    2.95
 -23   1  -3   40.55    2.83
  25  -1   3    0.71    0.57
 -25  -1  -3    0.52    0.60
 -25  -1  -3    0.63    0.68
  25   1   3    2.31    0.73
 -25   1  -3    2.55    0.69
  25   1   3    1.19    0.70
 -27  -1  -3    3.84    0.91
 -27  -1  -3    2.59    0.74
  27  -1   3    3.32    0.80
  27   1   3    3.37    0.85
  27   1   3    3.17    0.90
 -27   1  -3    2.31    0.74
 -29  -1  -3    4.68    1.03
 -29  -1  -3    3.80    0.86
  29  -1   3    4.75    0.94
  29   1   3    5.19    1.08
 -29   1  -3    5.20    0.95
  29   1   3    5.98    1.11
  31  -1   3    4.06    0.92
 -31  -1  -3    3.05    0.97
  31   1   3    3.13    1.03
 -31   1  -3    3.74    0.91
 -33   1  -3    1.18    0.85
  38   2  -3    1.45    1.03
 -36  -2   3    6.60    1.15
 -36   2   3    5.64    1.04
  36   2  -3    5.45    1.21
  34  -2  -3    2.28    0.69
 -34  -2   3    2.38    0.85
 -34  -2   3    1.85    0.92
  34   2  -3    3.84    1.05
 -34   2   3    3.68    0.85
 -32  -2   3   10.14    1.28
  32  -2  -3    9.64    1.08
 -32  -2   3    8.93    1.37
 -32   2   3    7.24    1.06
  30  -2  -3   21.03    1.68
 -30  -2   3   23.33    2.03
 -30  -2   3   20.19    1.84
 -30   2   3   20.92    1.79
  28  -2  -3    0.49    0.48
 -28  -2   3    0.65    0.71
 -28  -2   3    1.72    0.66
 -28   2   3   -0.12    0.46
  26  -2  -3   10.08    1.07
 -26  -2   3    9.81    1.21
 -26  -2   3    9.52    1.28
 -26   2   3   12.82    1.18
 -24  -2   3   13.65    1.34
 -24  -2   3   12.91    1.24
  24  -2  -3   12.81    1.14
 -24   2   3    8.29    0.94
 -24   2   3    8.58    1.06
 -22  -2   3   20.40    1.81
  22  -2  -3   21.05    1.68
 -22  -2   3   21.42    1.92
 -22   2   3   29.11    1.72
 -22   2   3   28.19    1.85
  20  -2  -3    3.79    0.58
 -20  -2   3    3.73    0.75
 -20  -2   3    4.37    0.72
  20  -2  -3    3.67    0.63
 -18  -2   3  133.24    7.60
  18  -2  -3  132.92    7.00
 -18  -2   3  131.74    7.80
  18  -2  -3  138.50    7.54
 -18   2   3  118.94    7.65
 -18   2   3  119.81    7.65
 -18   2   3  122.55    7.45
  16  -2  -3   88.90    5.04
  16  -2  -3   81.26    4.69
 -16  -2   3   80.18    5.21
 -16  -2   3   81.78    5.09
 -16   2   3   83.03    5.12
 -16   2   3   84.79    4.97
 -16   2   3   87.90    5.14
  14  -2  -3    0.22    0.28
 -14  -2   3    0.55    0.39
 -14  -2   3    0.77    0.44
  14  -2  -3    0.40    0.34
 -14   2   3    1.24    0.39
 -14   2   3    1.08    0.35
 -14   2   3    1.22    0.32
  12  -2  -3   26.39    1.77
  12  -2  -3   24.78    1.69
 -12  -2   3   24.65    1.82
 -12  -2   3   25.10    1.88
 -12   2   3   28.39    1.74
 -12   2   3   27.31    1.82
 -12   2   3   28.84    1.82
  10  -2  -3   12.75    1.07
  10  -2  -3   12.29    1.03
 -10  -2   3   12.15    1.15
 -10  -2   3   12.67    1.13
 -10   2   3   15.43    1.10
 -10   2   3   15.91    1.17
  10   2  -3   16.48    1.19
 -10   2   3   15.86    1.07
  -8  -2   3   41.42    2.57
   8  -2  -3   42.00    2.38
  -8  -2   3   40.61    2.63
   8  -2  -3   42.26    2.60
   8  -2  -3   43.47    2.55
  -8   2   3   38.54    2.52
  -8   2   3   38.52    2.57
  -8   2   3   38.59    2.59
   8   2  -3   38.90    2.61
  -6  -2   3   55.55    3.36
   6  -2  -3   60.19    3.37
  -6  -2   3   55.53    3.43
   6  -2  -3   58.15    3.43
   6  -2  -3   57.53    3.12
  -6   2   3   50.49    3.42
  -6   2   3   52.51    3.33
   6   2  -3   52.10    3.41
  -6   2   3   52.65    3.41
   4  -2  -3   87.11    5.15
   4  -2  -3   95.22    5.64
  -4  -2   3   88.53    5.60
  -4  -2   3   92.63    5.73
   4  -2  -3   94.64    5.75
   4   2  -3  101.62    5.75
  -4   2   3   98.93    5.77
  -4   2   3   97.93    5.63
  -4   2   3  101.43    5.75
  -2  -2   3   86.25    4.50
   2  -2  -3   81.01    4.40
   2  -2  -3   78.66    4.90
   2  -2  -3   84.20    4.83
  -2  -2   3   77.66    4.77
  -2  -2   3   80.60    4.87
  -2   2   3   77.50    4.80
   2   2  -3   80.75    4.88
  -2   2   3   79.03    4.92
  -2   2   3   80.46    4.89
   0  -2  -3   71.50    4.69
   0  -2  -3   78.21    4.62
   0  -2   3   74.41    4.56
   0  -2  -3   74.90    4.20
   0  -2   3   73.45    4.64
   0  -2   3   79.59    4.21
   0   2   3   77.39    4.73
   0   2   3   78.88    4.70
   0   2  -3   79.73    4.66
   0   2   3   80.51    4.64
  -2  -2  -3  102.23    6.19
   2  -2   3  110.51    5.65
   2  -2   3  101.05    6.12
  -2  -2  -3  105.46    6.34
  -2  -2  -3  102.58    5.63
   2  -2   3  105.38    6.26
  -2   2  -3  102.86    6.26
   2   2   3  109.49    6.33
   2   2   3  102.48    6.21
   2   2   3  103.64    6.35
  -2   2  -3  107.12    6.27
   4  -2   3  116.85    6.72
   4  -2   3  113.42    6.59
  -4  -2  -3  115.96    6.04
   4  -2   3  123.30    6.05
  -4  -2  -3  119.06    6.69
  -4  -2  -3  114.21    6.82
  -4   2  -3  104.77    6.71
   4   2   3  109.04    6.68
   4   2   3  111.13    6.79
   4   2   3  104.44    6.81
  -4   2  -3  108.12    6.71
   6  -2   3   13.96    1.09
   6  -2   3   14.11    0.96
   6  -2   3   13.53    1.07
  -6  -2  -3   13.72    1.22
  -6  -2  -3   13.56    0.95
  -6   2  -3   15.81    1.11
  -6   2  -3   15.67    1.12
   8  -2   3   12.61    0.82
  -8  -2  -3   11.55    0.81
  -8  -2  -3   10.18    1.08
   8  -2   3   11.14    0.94
   8  -2   3   11.63    0.89
   8  -2   3   11.08    0.93
  -8  -2  -3   11.36    1.03
 -10  -2  -3   10.82    0.98
  10  -2   3   10.04    0.80
  10  -2   3   10.95    0.69
  10  -2   3   10.63    0.84
 -10  -2  -3   11.24    0.72
 -10  -2  -3    9.16    1.03
  10  -2   3   10.62    0.85
 -10   2  -3    7.20    0.81
 -10   2  -3    7.42    0.85
  10   2   3    7.36    0.97
  10   2   3    6.64    0.95
  10   2   3    6.95    0.72
 -12  -2  -3    8.55    0.97
 -12  -2  -3    7.47    0.64
  12  -2   3    8.26    0.82
  12  -2   3    8.65    0.61
  12  -2   3    8.64    0.77
 -12  -2  -3    8.88    0.90
  12  -2   3    7.05    0.80
  12   2   3   12.25    1.12
  14  -2   3   28.14    1.42
  14  -2   3   27.10    1.68
 -14  -2  -3   27.28    1.93
 -14  -2  -3   26.70    1.48
  14  -2   3   27.08    1.76
  14  -2   3   26.98    1.74
 -14  -2  -3   26.18    1.84
  14   2   3   21.39    1.89
  14   2   3   20.64    1.64
  14   2   3   22.09    1.92
 -14   2  -3   21.22    1.74
 -14   2  -3   22.82    1.74
 -16  -2  -3   96.74    6.08
 -16  -2  -3   99.12    5.92
  16  -2   3   98.30    5.76
 -16  -2  -3   96.32    5.19
  16  -2   3   97.66    5.10
  16  -2   3   98.79    5.11
  16  -2   3   97.60    5.90
  16  -2   3   98.32    5.82
 -16   2  -3   96.29    5.92
  16   2   3   91.70    6.09
  16   2   3   97.70    6.02
 -16   2  -3   99.91    5.94
  18  -2   3    8.37    0.90
 -18  -2  -3    8.21    1.04
 -18  -2  -3    8.84    1.07
  18  -2   3    7.57    0.86
 -18  -2  -3    7.22    0.58
 -18   2  -3    5.77    0.80
  18   2   3    6.42    1.03
  18   2   3    5.89    1.01
 -20  -2  -3   26.01    1.60
 -20  -2  -3   24.98    2.11
  20  -2   3   26.44    2.01
 -20  -2  -3   26.00    2.22
 -20   2  -3   32.97    2.07
  20   2   3   31.80    2.30
  20   2   3   32.36    2.29
 -22  -2  -3   12.23    1.41
 -22  -2  -3   10.40    1.25
  22  -2   3   11.91    1.12
 -22   2  -3    8.52    1.08
  22   2   3    7.34    1.15
  22   2   3    7.82    1.15
 -24  -2  -3    1.41    0.69
  24  -2   3    1.37    0.57
 -24  -2  -3    1.29    0.76
 -24   2  -3    0.48    0.49
  24   2   3    0.74    0.74
  24   2   3    0.05    0.66
 -26  -2  -3    2.25    0.89
 -26  -2  -3    2.58    0.84
  26  -2   3    2.49    0.69
 -26   2  -3    3.25    0.71
  26   2   3    3.63    0.98
  26   2   3    3.13    0.93
 -28  -2  -3    8.03    1.20
  28  -2   3    6.40    0.97
 -28  -2  -3    6.92    1.16
  28   2   3    6.05    1.19
 -28   2  -3    4.74    0.87
  28   2   3    5.71    1.12
 -30  -2  -3    2.93    1.02
  30  -2   3    2.11    0.76
 -30  -2  -3    2.97    0.91
 -30   2  -3    2.73    0.76
  30   2   3    3.04    0.99
  30   2   3    2.77    0.98
  32  -2   3   -0.50    0.60
 -32  -2  -3   -0.10    0.73
 -32   2  -3    0.48    0.67
  32   2   3    0.95    0.86
 -35  -3   3    2.87    0.91
 -35   3   3    3.53    0.81
 -33  -3   3    1.20    0.91
 -33  -3   3    1.44    0.83
  33  -3  -3    0.87    0.63
 -33   3   3    3.87    0.76
  33   3  -3    3.06    1.10
 -31  -3   3    6.24    1.21
  31  -3  -3    6.01    0.90
 -31  -3   3    6.09    1.07
 -31   3   3    5.38    0.84
  31   3  -3    5.25    1.17
 -29  -3   3    9.96    1.30
 -29  -3   3    8.67    1.32
  29  -3  -3    8.16    1.06
 -29   3   3   12.16    1.19
  27  -3  -3    2.92    0.70
 -27  -3   3    2.67    0.87
 -27  -3   3    3.17    0.81
 -27   3   3    4.53    0.70
  25  -3  -3   52.38    3.17
 -25  -3   3   54.73    3.64
 -25  -3   3   52.82    3.48
 -25   3   3   47.23    3.31
 -23  -3   3   32.09    2.35
  23  -3  -3   32.55    2.15
 -23  -3   3   33.03    2.48
 -23   3   3   30.12    2.18
 -21  -3   3   50.01    3.46
 -21  -3   3   51.88    3.56
  21  -3  -3   50.14    3.18
 -21   3   3   58.56    3.40
  19  -3  -3   15.03    1.29
 -19  -3   3   13.59    1.45
 -19  -3   3   12.97    1.38
 -19   3   3   18.68    1.18
 -19   3   3   17.73    1.31
  17  -3  -3   13.40    1.10
 -17  -3   3   13.42    1.15
 -17  -3   3   14.46    1.28
 -17   3   3   10.59    0.99
 -17   3   3   11.01    0.90
 -17   3   3    9.88    1.00
  15  -3  -3   10.09    0.91
 -15  -3   3    9.42    1.09
  15  -3  -3   10.13    0.93
 -15  -3   3   10.65    1.05
 -13  -3   3   99.55    6.08
 -13  -3   3  104.01    6.24
  13  -3  -3  105.14    6.01
  13  -3  -3  100.40    5.62
 -13   3   3   99.44    5.92
 -13   3   3  103.55    6.13
 -13   3   3   99.28    6.12
 -11  -3   3   43.37    2.54
  11  -3  -3   42.92    2.37
  11  -3  -3   43.59    2.46
 -11  -3   3   41.64    2.59
 -11   3   3   32.64    2.34
 -11   3   3   33.26    2.46
 -11   3   3   33.12    2.44
   9  -3  -3   29.54    2.09
  -9  -3   3   29.78    2.18
   9  -3  -3   29.24    2.07
   9  -3  -3   29.25    1.99
  -9  -3   3   28.41    2.10
  -9   3   3   34.63    2.16
   9   3  -3   35.27    2.20
  -9   3   3   35.84    2.05
  -9   3   3   34.95    2.13
   7  -3  -3   36.96    2.34
   7  -3  -3   39.54    2.48
  -7  -3   3   36.24    2.48
   7  -3  -3   38.63    2.52
  -7  -3   3   37.74    2.55
  -7   3   3   39.20    2.44
  -7   3   3   38.67    2.55
  -7   3   3   40.78    2.51
   7   3  -3   41.71    2.57
   5  -3  -3    8.34    0.83
   5  -3  -3    8.16    0.85
  -5  -3   3    8.06    0.88
   5  -3  -3    8.40    0.84
  -5  -3   3    7.73    0.84
   5   3  -3   12.09    0.92
  -5   3   3   11.72    0.95
  -5   3   3   11.62    0.88
  -5   3   3   11.08    0.90
  -3  -3   3    4.22    0.57
  -3  -3   3    5.89    0.66
   3  -3  -3    4.75    0.62
   3  -3  -3    4.49    0.57
   3  -3  -3    6.15    0.66
   1  -3  -3   21.03    1.50
  -1  -3   3   19.61    1.39
  -1  -3   3   20.69    1.42
   1  -3  -3   21.63    1.47
   1  -3  -3   20.34    1.34
  -1   3   3   19.68    1.53
   1   3  -3   17.96    1.40
  -1   3   3   19.43    1.47
  -1   3   3   20.20    1.47
  -1  -3  -3    0.59    0.38
   1  -3   3    0.72    0.31
  -1  -3  -3    0.49    0.32
  -1  -3  -3    0.86    0.36
   1  -3   3    0.36    0.28
   1   3   3    1.92    0.49
   1   3   3    2.06    0.44
   3  -3   3   13.56    1.13
  -3  -3  -3   14.34    1.28
   3  -3   3   14.34    1.14
  -3  -3  -3   14.19    1.11
  -3  -3  -3   14.16    1.24
  -3   3  -3   18.20    1.19
   3   3   3   17.88    1.30
   3   3   3   17.58    1.37
   3   3   3   17.82    1.30
   5  -3   3   20.32    1.36
   5  -3   3   19.29    1.35
  -5  -3  -3   19.10    1.53
  -5  -3  -3   19.18    1.29
  -5  -3  -3   18.52    1.46
   5   3   3   19.71    1.46
  -5   3  -3   19.82    1.38
   5   3   3   19.77    1.52
   5   3   3   18.82    1.57
  -7  -3  -3   21.73    1.63
   7  -3   3   20.91    1.41
   7  -3   3   21.19    1.42
  -7  -3  -3   21.20    1.57
  -7  -3  -3   20.94    1.36
   7   3   3   19.32    1.50
   7   3   3   19.68    1.65
  -7   3  -3   20.46    1.45
   7   3   3   19.72    1.60
  -9  -3  -3   31.35    1.83
   9  -3   3   31.47    1.94
   9  -3   3   30.53    1.93
  -9  -3  -3   31.84    2.11
  -9  -3  -3   31.51    2.16
   9   3   3   27.92    2.20
   9   3   3   27.44    2.14
   9   3   3   28.94    2.05
  -9   3  -3   27.82    1.96
  -9   3  -3   28.99    1.95
  11  -3   3   77.20    4.69
  11  -3   3   81.67    4.67
 -11  -3  -3   79.71    4.87
 -11  -3  -3   82.57    5.02
 -11  -3  -3   77.98    4.33
  11  -3   3   88.82    4.35
  11  -3   3   79.81    4.75
  11   3   3   75.11    4.93
 -11   3  -3   76.30    4.77
 -11   3  -3   76.52    4.78
  11   3   3   74.53    4.95
  11   3   3   77.65    5.04
  13  -3   3   44.40    3.12
  13  -3   3   48.40    2.87
 -13  -3  -3   46.45    3.31
 -13  -3  -3   46.79    3.41
 -13  -3  -3   45.25    2.87
  13  -3   3   46.10    3.14
  13   3   3   57.44    3.47
 -13   3  -3   56.23    3.20
 -13   3  -3   58.35    3.22
  13   3   3   60.94    3.56
  13   3   3   54.88    3.31
  15  -3   3    5.12    0.61
 -15  -3  -3    6.09    0.86
 -15  -3  -3    5.56    0.60
 -15  -3  -3    5.77    0.90
  15   3   3    3.07    0.80
  15   3   3    3.29    0.81
  15   3   3    2.92    0.53
 -15   3  -3    2.93    0.53
 -17  -3  -3   24.41    1.88
  17  -3   3   22.56    1.60
 -17  -3  -3   24.31    1.96
 -17  -3  -3   22.46    1.43
  17   3   3   21.36    1.97
 -17   3  -3   21.66    1.62
  17   3   3   21.61    1.94
 -19  -3  -3   13.23    1.44
 -19  -3  -3   12.95    1.42
 -19  -3  -3   11.93    0.98
  19  -3   3   11.82    1.15
 -19   3  -3   16.49    1.21
  19   3   3   15.81    1.61
  19   3   3   16.90    1.54
 -21  -3  -3   49.14    3.26
  21  -3   3   43.64    2.84
 -21  -3  -3   47.28    3.13
  21   3   3   41.46    3.18
 -21   3  -3   40.46    2.84
  21   3   3   43.06    3.25
  23  -3   3    4.48    0.71
 -23  -3  -3    4.95    1.03
 -23  -3  -3    4.91    0.96
 -23   3  -3    4.39    0.68
  23   3   3    4.28    1.02
  23   3   3    4.04    0.94
 -25  -3  -3    8.90    1.29
  25  -3   3    7.48    0.95
 -25  -3  -3    7.61    1.26
  25   3   3    8.09    1.30
 -25   3  -3    9.35    1.04
  25   3   3    8.41    1.32
 -27  -3  -3    3.61    0.98
  27  -3   3    3.34    0.73
 -27  -3  -3    3.62    1.04
  27   3   3    5.15    1.16
 -27   3  -3    5.69    0.79
  27   3   3    4.31    1.07
  29  -3   3    6.89    0.94
 -29  -3  -3    5.30    1.15
 -29  -3  -3    7.91    1.40
 -29   3  -3    6.28    0.89
  29   3   3    5.35    1.21
  29   3   3    5.14    1.20
 -31  -3  -3    0.30    0.88
  31  -3   3    0.77    0.60
  31   3   3    0.00    0.86
 -31   3  -3    0.03    0.54
  32  -4  -3    1.68    0.74
 -32  -4   3    1.19    0.91
 -30  -4   3   10.28    1.41
 -30  -4   3    8.80    1.38
  30  -4  -3    8.54    1.12
 -30   4   3    7.84    1.01
  30   4  -3    7.41    1.41
  28  -4  -3    5.80    0.91
 -28  -4   3    4.46    1.03
 -28  -4   3    5.99    1.18
 -28   4   3    5.80    0.74
  28   4  -3    4.88    1.19
 -26  -4   3    0.71    0.65
 -26  -4   3    1.40    0.80
  26  -4  -3    1.06    0.63
 -26   4   3    2.16    0.52
 -24  -4   3    2.59    0.86
  24  -4  -3    2.30    0.71
 -24  -4   3    1.70    0.71
 -24   4   3    4.23    0.60
  22  -4  -3    0.59    0.56
 -22  -4   3    1.09    0.62
 -22  -4   3    0.49    0.64
 -22   4   3    1.17    0.41
 -20  -4   3    5.38    0.89
  20  -4  -3    4.30    0.76
 -20  -4   3    4.97    0.95
 -20   4   3    7.10    0.77
 -18  -4   3   44.61    2.94
 -18  -4   3   46.18    3.05
  18  -4  -3   43.47    2.71
 -18   4   3   38.75    2.72
 -16  -4   3    4.00    0.78
 -16  -4   3    3.30    0.68
  16  -4  -3    4.62    0.71
 -14  -4   3   69.44    4.32
 -14  -4   3   66.41    4.40
  14  -4  -3   70.49    4.03
 -14   4   3   70.13    4.24
  12  -4  -3   11.60    1.10
 -12  -4   3   12.32    1.12
 -12  -4   3   12.18    1.18
 -12   4   3    9.74    0.98
  10   4  -3   14.56    1.27
 -10   4   3   14.79    1.18
 -10   4   3   14.20    1.04
   8  -4  -3   19.87    1.48
  -8  -4   3   20.43    1.54
   8  -4  -3   21.62    1.49
  -8  -4   3   20.70    1.52
  -8   4   3   19.66    1.51
  -8   4   3   20.20    1.39
  -8   4   3   19.92    1.47
   8   4  -3   19.24    1.54
   6  -4  -3   38.62    2.43
  -6  -4   3   40.85    2.62
   6  -4  -3   40.18    2.55
  -6  -4   3   39.34    2.56
   6  -4  -3   38.70    2.58
   6   4  -3   39.28    2.62
  -6   4   3   40.33    2.50
  -6   4   3   40.63    2.59
  -6   4   3   39.03    2.63
   4  -4  -3   19.21    1.39
  -4  -4   3   18.06    1.33
   4  -4  -3   19.03    1.36
   4  -4  -3   18.73    1.34
  -4  -4   3   18.43    1.35
  -4   4   3   16.69    1.41
   4   4  -3   16.39    1.33
  -4   4   3   16.59    1.33
  -4   4   3   15.55    1.28
   2  -4  -3   50.57    3.18
   2  -4  -3   47.44    2.92
  -2  -4   3   47.07    3.09
   2  -4  -3   51.07    3.13
  -2  -4   3   46.65    3.05
  -2   4   3   50.08    3.10
   2   4  -3   49.66    3.12
  -2   4   3   50.92    3.23
  -2   4   3   50.57    3.17
   0  -4  -3   74.30    4.58
   0  -4  -3   74.18    4.50
   0  -4  -3   71.57    4.15
   0  -4   3   71.94    4.39
   0  -4   3   72.65    4.46
   0   4  -3   73.71    4.48
   0   4   3   74.70    4.63
   0   4   3   74.65    4.57
   0   4   3   73.27    4.48
   2  -4   3    6.27    0.64
  -2  -4  -3    6.81    0.79
  -2  -4  -3    5.26    0.65
  -2  -4  -3    5.97    0.74
   2   4   3    3.45    0.63
   2   4   3    3.35    0.70
  -2   4  -3    4.04    0.56
   2   4   3    4.04    0.74
   2   4   3    3.29    0.62
  -4  -4  -3   62.70    3.96
   4  -4   3   64.40    3.75
  -4  -4  -3   60.12    3.86
   4  -4   3   63.30    3.71
  -4  -4  -3   62.16    3.55
   4   4   3   58.91    3.99
   4   4   3   60.65    3.88
   4   4   3   59.59    4.03
  -4   4  -3   61.04    3.78
   4   4   3   63.46    4.05
  -6  -4  -3   15.25    1.43
  -6  -4  -3   16.00    1.40
   6  -4   3   14.79    1.19
  -6  -4  -3   15.45    1.27
   6   4   3   21.04    1.46
   6   4   3   22.17    1.61
   8  -4   3    1.26    0.34
  -8  -4  -3    2.11    0.61
  -8  -4  -3    1.11    0.51
  -8  -4  -3    1.40    0.46
   8   4   3    3.00    0.72
   8   4   3    2.43    0.62
   8   4   3    2.27    0.54
 -10  -4  -3    4.28    0.74
 -10  -4  -3    4.87    0.85
 -10  -4  -3    4.39    0.64
  10  -4   3    4.33    0.55
  10   4   3    4.89    0.75
  10   4   3    5.81    0.94
  10   4   3    7.11    0.96
 -12  -4  -3   23.67    1.58
  12  -4   3   23.42    1.52
 -12  -4  -3   23.31    1.82
 -12  -4  -3   24.37    1.93
  12   4   3   21.94    1.94
  12   4   3   20.18    1.86
  12   4   3   20.65    1.71
 -14  -4  -3    6.27    0.75
 -14  -4  -3    5.87    0.98
 -14  -4  -3    6.90    1.00
  14  -4   3    6.01    0.71
  14   4   3    7.19    1.05
  14   4   3    6.31    1.05
  14   4   3    7.28    0.85
  16  -4   3    8.77    0.82
 -16  -4  -3   10.22    1.26
 -16  -4  -3   10.03    1.22
 -16  -4  -3   10.00    0.93
  16   4   3    6.42    1.11
  16   4   3    6.63    1.14
  18  -4   3   12.44    1.04
 -18  -4  -3   12.30    1.08
 -18  -4  -3   13.31    1.45
 -18  -4  -3   12.72    1.53
  18   4   3   12.56    1.57
  18   4   3   12.98    1.53
 -20  -4  -3    2.16    0.78
  20  -4   3    2.39    0.49
 -20  -4  -3    2.64    0.54
 -20  -4  -3    2.28    0.85
  20   4   3    5.01    1.04
  20   4   3    4.23    0.95
 -22  -4  -3    0.22    0.66
 -22  -4  -3    0.46    0.76
  22  -4   3    0.69    0.42
  22   4   3    1.24    0.83
  22   4   3    1.34    0.84
 -24  -4  -3    0.98    0.88
 -24  -4  -3    0.69    0.75
  24  -4   3    1.02    0.46
  24   4   3    0.91    0.82
  24   4   3    0.92    0.84
 -26  -4  -3    2.60    0.96
 -26  -4  -3    0.84    0.89
  26   4   3    0.85    0.93
  26   4   3    0.78    0.90
 -28  -4  -3    4.28    1.27
  28   4   3    4.50    1.25
  29  -5  -3    3.97    0.92
  27  -5  -3    1.50    0.76
 -25  -5   3   14.90    1.70
 -25  -5   3   15.07    1.78
  25  -5  -3   16.79    1.60
  25   5  -3   13.36    1.73
 -23  -5   3   13.30    1.57
  23  -5  -3   11.33    1.30
 -23  -5   3   13.44    1.52
  23   5  -3   10.86    1.49
 -21  -5   3   17.83    1.73
 -21  -5   3   15.04    1.58
  21  -5  -3   17.77    1.58
  21   5  -3   15.24    1.75
 -19  -5   3   10.32    1.29
 -19  -5   3   10.30    1.36
  19  -5  -3   11.14    1.27
 -19   5   3   12.92    0.98
 -17  -5   3    2.54    0.72
  17  -5  -3    3.28    0.73
 -17  -5   3    2.41    0.79
 -17   5   3    3.89    0.51
  15  -5  -3   10.20    1.19
 -15  -5   3    9.38    1.21
 -15   5   3   11.60    0.95
 -13  -5   3    3.52    0.71
  13  -5  -3    3.60    0.76
 -11  -5   3   28.88    2.05
  11  -5  -3   26.81    1.98
 -11   5   3   28.02    1.92
   9  -5  -3   15.53    1.38
  -9  -5   3   15.57    1.35
  -9   5   3   15.74    1.28
   7  -5  -3   24.73    1.80
  -7  -5   3   23.95    1.81
  -7   5   3   27.26    1.85
   5  -5  -3    5.62    0.78
  -5  -5   3    5.98    0.71
  -5   5   3    4.23    0.88
  -5   5   3    3.52    0.67
  -3  -5   3    4.38    0.65
   3  -5  -3    6.09    0.83
  -3   5   3    8.67    0.92
  -1  -5   3   14.74    1.16
   1  -5  -3   14.66    1.28
  -1   5   3   13.18    1.41
  -1   5   3   15.90    1.38
   1  -5   3    3.06    0.52
  -1  -5  -3    3.86    0.68
   1   5   3    4.83    0.78
   1   5   3    3.62    0.77
   3  -5   3    0.45    0.33
  -3  -5  -3    0.94    0.53
  -3  -5  -3    0.51    0.47
   3   5   3    1.54    0.65
   3   5   3    0.56    0.53
  -5  -5  -3   20.57    1.54
   5  -5   3   19.64    1.35
  -5  -5  -3   19.94    1.65
  -5  -5  -3   18.96    1.57
   5   5   3   19.00    1.60
   5   5   3   19.45    1.70
   5   5   3   18.39    1.66
   7  -5   3   10.09    0.84
  -7  -5  -3   10.89    1.21
  -7  -5  -3    9.81    1.08
  -7  -5  -3   10.80    1.15
   7   5   3    9.94    1.17
   7   5   3    9.00    1.18
   7   5   3    9.41    1.12
  -9  -5  -3   11.57    1.22
  -9  -5  -3   10.05    1.23
   9  -5   3   10.61    0.85
  -9  -5  -3   11.47    1.12
   9   5   3    9.50    1.26
   9   5   3    9.01    1.16
   9   5   3   11.15    1.27
 -11  -5  -3   12.71    1.35
  11  -5   3   12.45    0.95
 -11  -5  -3   13.28    1.25
 -11  -5  -3   12.49    1.44
  11   5   3   14.01    1.45
  11   5   3   13.07    1.52
  11   5   3   12.16    1.30
 -13  -5  -3    4.18    0.87
 -13  -5  -3    4.23    0.93
  13  -5   3    4.04    0.49
 -13  -5  -3    4.89    0.75
  13   5   3    5.37    1.02
  13   5   3    6.61    0.94
  13   5   3    5.56    0.99
 -15  -5  -3   11.78    1.39
 -15  -5  -3   12.17    1.46
 -15  -5  -3   10.96    1.15
  15   5   3   13.63    1.52
  15   5   3   11.20    1.51
 -17  -5  -3    1.97    0.80
 -17  -5  -3    1.42    0.57
 -17  -5  -3    1.10    0.77
  17   5   3    1.55    0.82
  17   5   3    1.49    0.83
 -19  -5  -3    4.64    1.03
 -19  -5  -3    4.45    0.73
 -19  -5  -3    3.13    0.98
  19   5   3    4.05    1.07
  19   5   3    3.98    1.05
 -21  -5  -3    8.43    1.28
 -21  -5  -3   10.40    1.45
  21   5   3    7.99    1.39
  21   5   3    6.72    1.30
 -23  -5  -3    7.02    1.31
  23   5   3    8.27    1.39
 -25  -5  -3    2.20    1.07
 -34   6   3    1.53    1.04
 -32   6   3    0.24    0.93
 -30   6   3    0.28    0.90
 -28   6   3    6.53    1.32
 -26   6   3    1.85    1.00
 -24   6   3    1.95    0.97
 -22   6   3    4.38    1.14
  20  -6  -3    0.88    0.69
 -20   6   3    1.42    0.90
  18  -6  -3    8.93    1.19
 -18  -6   3    7.56    1.11
  18   6  -3    5.97    1.14
 -18   6   3    6.10    1.29
 -16  -6   3   16.02    1.57
  16  -6  -3   18.76    1.63
  16   6  -3   14.04    1.68
 -16   6   3   14.31    1.73
  14  -6  -3   14.43    1.49
 -14  -6   3   14.52    1.42
  14   6  -3   14.63    1.58
 -14   6   3   15.72    1.75
  12  -6  -3    2.24    0.73
 -12  -6   3    2.13    0.63
  12   6  -3    2.74    0.75
 -12   6   3    3.64    1.01
  10  -6  -3    5.57    0.91
 -10  -6   3    5.31    0.82
  10   6  -3    5.01    0.88
 -10   6   3    5.50    0.67
 -10   6   3    5.75    1.13
   8  -6  -3    6.18    0.98
  -8  -6   3    6.41    0.90
  -8   6   3    9.86    1.37
   8   6  -3    7.93    1.00
  -8   6   3   10.13    0.94
  -6  -6   3    5.31    0.76
   6  -6  -3    6.11    0.94
   6   6  -3    4.09    0.75
  -6   6   3    5.18    1.08
  -6   6   3    5.03    0.74
  -4  -6   3   15.75    1.30
   4  -6  -3   16.72    1.47
   4   6  -3   13.71    1.32
  -4   6   3   14.57    1.34
  -4   6   3   15.90    1.66
  -2  -6   3   15.65    1.28
   2  -6  -3   16.50    1.48
  -2   6   3   16.43    1.46
  -2   6   3   15.94    1.68
   2   6  -3   14.92    1.31
   0  -6  -3    7.86    1.04
   0  -6   3    8.63    0.87
   0   6   3    8.29    1.28
   0   6  -3    7.21    0.86
   0   6   3    7.87    1.01
   2  -6   3   17.18    1.29
  -2  -6  -3   19.20    1.55
   2   6   3   16.85    1.62
   2   6   3   17.07    1.75
  -2   6  -3   16.98    1.27
   4  -6   3    5.59    0.64
  -4  -6  -3    4.73    0.84
   4   6   3    6.44    1.15
   4   6   3    6.58    1.00
  -6  -6  -3    7.36    1.00
  -6  -6  -3    7.50    1.03
   6   6   3    8.40    1.17
   6   6   3   10.24    1.31
  -8  -6  -3    5.18    0.87
  -8  -6  -3    4.72    0.87
   8   6   3    4.70    1.03
   8   6   3    3.90    0.92
 -10  -6  -3    1.44    0.64
 -10  -6  -3    1.52    0.70
  10   6   3    2.02    0.79
  10   6   3    1.14    0.77
 -12  -6  -3    0.95    0.68
 -12  -6  -3    1.77    0.65
  12   6   3    2.01    0.80
  12   6   3    1.27    0.81
 -14  -6  -3   13.33    1.56
 -14  -6  -3   12.76    1.33
  14   6   3   10.04    1.50
 -16  -6  -3    1.88    0.68
 -18  -6  -3    8.14    1.06
 -29   7   3   -0.16    1.02
 -27   7   3    4.36    1.30
 -25   7   3   -0.21    1.01
 -23   7   3    5.58    1.38
 -21   7   3   19.95    2.22
 -19   7   3    0.57    1.01
 -17   7   3    3.09    1.16
 -15   7   3    6.57    1.40
 -13   7   3    2.07    1.04
  11   7  -3    5.91    0.99
 -11   7   3    5.54    1.26
  -9  -7   3    5.20    0.85
  -9   7   3    5.60    1.27
   9   7  -3    3.96    0.84
  -7  -7   3    7.29    0.94
  -7   7   3    5.02    1.19
   7   7  -3    6.45    0.92
  -5  -7   3    2.96    0.65
   5   7  -3    3.01    0.66
  -5   7   3    3.26    1.08
  -3  -7   3    4.13    0.69
  -3   7   3    4.73    1.19
  -3   7   3    3.87    0.72
  -1  -7   3    1.63    0.52
  -1   7   3    2.26    0.64
  -1   7   3    2.50    1.05
   1   7   3    6.03    1.33
   1   7   3    5.73    0.94
   3   7   3    1.13    0.67
   3   7   3    0.69    0.84
   5   7   3    1.87    1.06
   5   7   3    2.02    0.78
   7   7   3    7.96    1.43
   9   7   3    2.85    1.10
 -22   8   3    0.97    1.13
 -20   8   3    1.05    1.15
 -18   8   3   -0.02    1.08
 -16   8   3    3.24    1.30
 -14   8   3    3.54    1.28
 -12   8   3    0.18    1.12
 -10   8   3    7.30    1.62
  -8   8   3    6.31    1.51
  -6   8   3    1.06    1.03
  -4   8   3    3.46    1.25
  -2   8   3    5.12    1.33
   0   8   3    2.04    1.17
   2   8   3    6.44    1.52
   4   8   3    1.18    1.12
   6   8   3    5.17    1.39
  36   0  -4    2.05    0.77
  34   0  -4   -0.53    0.61
 -34   0   4   -0.35    0.70
 -32   0   4    3.58    0.92
  32   0  -4    3.81    0.88
  30   0  -4    1.29    0.65
 -30   0   4    1.81    0.74
 -30   0   4    1.89    0.64
 -28   0   4   -0.43    0.58
  28   0  -4   -0.17    0.54
 -28   0   4    0.50    0.54
  26   0  -4   17.71    1.53
 -26   0   4   17.24    1.51
 -26   0   4   16.07    1.59
 -24   0   4    4.51    0.76
  24   0  -4    3.43    0.69
 -24   0   4    4.19    0.83
 -22   0   4   20.81    1.65
  22   0  -4   19.36    1.59
 -22   0   4   21.96    1.78
 -20   0   4    5.11    0.75
  20   0  -4    4.56    0.76
 -20   0   4    4.80    0.79
  18   0  -4   30.71    2.06
 -18   0   4   29.31    2.19
 -18   0   4   32.48    2.16
 -16   0   4   40.55    2.77
 -16   0   4   41.93    2.69
  16   0  -4   39.87    2.54
 -14   0   4   73.76    4.59
 -14   0   4   72.21    4.45
  14   0  -4   72.74    4.17
 -12   0   4   15.86    1.34
  12   0  -4   16.51    1.24
 -12   0   4   15.89    1.29
 -10   0   4   10.35    0.99
 -10   0   4   10.65    1.07
  10   0  -4   11.56    0.97
   8   0  -4   17.52    1.26
  -8   0   4   16.59    1.32
  -8   0   4   16.65    1.37
  -6   0   4   28.88    1.95
   6   0  -4   28.16    1.78
  -6   0   4   28.12    1.97
   6   0  -4   26.44    1.96
  -4   0   4    1.39    0.41
   4   0  -4    1.08    0.35
  -4   0   4    0.82    0.41
   4   0  -4    1.07    0.44
   2   0  -4    1.72    0.50
  -2   0   4    1.30    0.41
  -2   0   4    1.66    0.43
   2   0  -4    2.06    0.41
   0   0   4   29.56    1.70
   0   0  -4   25.48    1.95
   0   0   4   28.34    1.96
   0   0   4   28.70    2.01
   0   0  -4   29.82    1.75
  -2   0  -4    0.78    0.41
  -2   0  -4    0.86    0.31
   2   0   4    1.17    0.43
   2   0   4    1.16    0.28
   2   0   4    0.79    0.40
   4   0   4   19.71    1.59
   4   0   4   21.72    1.29
   4   0   4   20.86    1.58
  -4   0  -4   20.67    1.32
  -4   0  -4   21.36    1.61
   6   0   4    1.45    0.50
  -6   0  -4    1.90    0.34
   6   0   4    1.91    0.30
   6   0   4    1.55    0.48
  -6   0  -4    1.52    0.47
  -8   0  -4    0.52    0.46
   8   0   4    0.49    0.42
  -8   0  -4    0.54    0.24
   8   0   4    0.36    0.37
   8   0   4    0.59    0.20
 -10   0  -4    8.67    0.66
  10   0   4    8.73    1.01
 -10   0  -4    9.07    1.04
  10   0   4    9.14    0.62
  10   0   4    9.21    1.02
  12   0   4    4.66    0.75
 -12   0  -4    5.40    0.45
 -12   0  -4    4.90    0.78
  12   0   4    5.02    0.77
 -14   0  -4   28.08    2.12
  14   0   4   27.83    2.09
  14   0   4   27.68    2.08
  16   0   4   33.68    2.53
  16   0   4   35.62    2.53
 -16   0  -4   36.90    2.57
 -18   0  -4   10.13    1.21
  18   0   4    9.00    1.13
  18   0   4    8.80    1.14
 -20   0  -4   18.62    1.72
  20   0   4   18.99    1.73
  20   0   4   19.21    1.72
  22   0   4    2.95    0.83
 -22   0  -4    2.82    0.80
  22   0   4    2.28    0.76
  24   0   4   12.56    1.51
  24   0   4   13.39    1.50
 -24   0  -4   14.13    1.55
 -26   0  -4    0.90    0.75
  26   0   4    1.01    0.76
 -28   0  -4    3.57    0.99
  28   0   4    2.53    0.91
  35  -1  -4    4.61    0.93
 -33  -1   4    8.85    1.20
 -33  -1   4    8.62    1.32
  33  -1  -4    6.59    1.02
 -33   1   4    5.66    1.06
  31  -1  -4    6.03    0.98
 -31  -1   4    8.44    1.26
 -31  -1   4    8.72    1.15
 -31   1   4    8.29    1.15
 -29  -1   4    2.09    0.69
 -29  -1   4    2.77    0.83
  29  -1  -4    2.96    0.74
  29   1  -4    2.41    0.73
 -29   1   4    2.51    0.77
 -27  -1   4    1.90    0.75
  27  -1  -4    1.91    0.66
 -27  -1   4    1.82    0.64
 -27   1   4    1.59    0.59
  27   1  -4    2.02    0.71
 -27   1   4    2.21    0.71
 -25  -1   4    3.32    0.83
 -25  -1   4    5.21    0.87
  25  -1  -4    5.67    0.89
  25   1  -4    5.52    0.85
 -25   1   4    6.84    0.85
 -25   1   4    7.33    0.99
 -23  -1   4    9.49    1.11
  23  -1  -4    7.45    0.94
 -23  -1   4    9.75    1.22
 -23   1   4    9.32    1.00
  23   1  -4    8.20    1.01
 -23   1   4    8.65    1.11
 -21  -1   4    4.17    0.71
 -21  -1   4    3.74    0.78
  21  -1  -4    4.01    0.72
  21   1  -4    2.67    0.67
 -21   1   4    1.65    0.51
 -21   1   4    2.71    0.67
 -19  -1   4    5.51    0.81
 -19  -1   4    7.14    0.99
  19  -1  -4    5.10    0.78
 -19   1   4    9.23    0.91
 -19   1   4    9.28    1.01
  19   1  -4   10.20    1.04
 -17  -1   4   11.08    1.05
 -17  -1   4   10.46    1.12
 -17   1   4    6.63    0.89
  17   1  -4    6.84    0.90
 -17   1   4    7.46    0.97
 -15  -1   4   10.01    0.99
  15  -1  -4    9.54    0.95
 -15  -1   4    8.87    1.01
 -15   1   4   10.40    0.96
  15   1  -4   10.35    1.00
 -15   1   4    9.80    1.05
 -13  -1   4   11.85    1.19
 -13  -1   4   12.93    1.16
  13  -1  -4   12.62    1.11
  13   1  -4   12.62    1.15
 -13   1   4   12.69    1.09
 -13   1   4   13.66    1.18
 -11  -1   4    3.58    0.62
  11  -1  -4    2.60    0.53
 -11  -1   4    3.27    0.62
 -11   1   4    5.94    0.74
  11   1  -4    5.59    0.70
  -9  -1   4   50.84    3.27
   9  -1  -4   54.54    2.97
  -9  -1   4   52.48    3.20
  -9   1   4   47.37    3.26
  -9   1   4   50.30    3.18
   9   1  -4   47.20    2.97
   7  -1  -4    2.72    0.51
  -7  -1   4    2.07    0.46
   7  -1  -4    2.19    0.50
  -7  -1   4    2.05    0.51
   7   1  -4    4.95    0.61
   5  -1  -4   48.96    3.10
  -5  -1   4   47.94    3.07
  -5  -1   4   51.52    3.03
   5  -1  -4   49.41    2.76
  -5   1   4   44.70    3.00
  -5   1   4   44.31    3.07
   5   1  -4   44.70    2.77
   3  -1  -4   66.26    4.07
  -3  -1   4   69.95    4.56
  -3  -1   4   70.16    4.47
   3  -1  -4   65.79    4.55
   3   1  -4   77.40    4.59
  -3   1   4   76.65    4.62
  -3   1   4   78.47    4.51
   3   1  -4   81.05    4.59
   3   1  -4   78.35    4.13
  -1  -1   4   18.30    1.35
  -1  -1   4   16.94    1.36
   1  -1  -4   17.00    1.37
   1  -1  -4   18.62    1.21
   1   1  -4   17.65    1.35
   1   1  -4   17.49    1.39
  -1   1   4   16.46    1.40
  -1   1   4   17.12    1.37
   1   1  -4   16.79    1.22
  -1  -1  -4   30.55    2.08
   1  -1   4   31.82    2.03
   1  -1   4   32.96    1.79
  -1  -1  -4   31.70    1.82
   1  -1   4   32.38    2.07
   1   1   4   27.37    2.08
  -1   1  -4   26.55    1.79
  -1   1  -4   27.97    2.05
   1   1   4   25.85    2.02
  -1   1  -4   28.12    2.03
  -3  -1  -4   23.89    1.54
   3  -1   4   25.84    1.79
   3  -1   4   24.65    1.51
  -3  -1  -4   25.12    1.84
   3  -1   4   24.18    1.75
   3   1   4   25.84    1.50
   3   1   4   23.86    1.83
   3   1   4   25.75    1.82
  -3   1  -4   23.46    1.53
  -3   1  -4   24.74    1.79
  -3   1  -4   25.41    1.79
  -5  -1  -4   27.41    1.70
  -5  -1  -4   28.92    2.07
   5  -1   4   25.68    1.94
   5  -1   4   27.17    1.98
   5  -1   4   28.07    1.67
   5   1   4   30.39    1.69
  -5   1  -4   29.78    2.02
   5   1   4   28.16    2.02
   5   1   4   29.90    2.09
  -5   1  -4   29.02    2.00
   7  -1   4   11.77    1.07
   7  -1   4   11.68    1.07
   7  -1   4   12.16    0.81
   7  -1   4   11.93    0.99
  -7  -1  -4   12.73    0.87
  -7  -1  -4   11.29    1.12
   7   1   4    9.93    1.11
  -7   1  -4   11.21    1.06
   7   1   4   11.40    0.80
  -7   1  -4   11.19    1.11
   7   1   4   10.47    1.15
   9  -1   4   26.35    1.56
  -9  -1  -4   24.95    2.03
  -9  -1  -4   26.18    1.61
   9  -1   4   26.45    1.94
   9  -1   4   23.91    1.89
   9  -1   4   25.79    1.85
   9   1   4   29.97    2.06
   9   1   4   29.76    2.08
  -9   1  -4   28.68    1.98
  -9   1  -4   31.30    2.02
  11  -1   4   39.19    2.66
  11  -1   4   42.75    2.71
  11  -1   4   39.52    2.67
 -11  -1  -4   41.42    2.25
 -11  -1  -4   39.83    2.76
  11  -1   4   40.36    2.19
 -11   1  -4   38.54    2.68
  11   1   4   37.09    2.74
 -11   1  -4   39.67    2.69
  11   1   4   39.41    2.76
 -13  -1  -4   16.71    1.05
 -13  -1  -4   16.09    1.54
  13  -1   4   17.08    1.42
  13  -1   4   16.30    0.97
  13  -1   4   15.62    1.39
  13   1   4   17.71    1.55
 -13   1  -4   18.21    1.45
  13   1   4   17.18    1.56
 -13   1  -4   17.49    1.46
  15  -1   4    4.33    0.74
 -15  -1  -4    4.46    0.44
  15  -1   4    4.59    0.73
 -15  -1  -4    4.88    0.87
  15   1   4    4.81    0.81
  15   1   4    4.93    0.88
 -15   1  -4    4.37    0.77
  17  -1   4    6.77    0.92
 -17  -1  -4    6.52    1.01
  17  -1   4    6.20    0.87
  17   1   4    5.70    0.96
 -17   1  -4    5.17    0.86
  17   1   4    5.82    0.98
  19  -1   4    0.54    0.53
  19  -1   4    0.45    0.52
 -19  -1  -4    0.29    0.60
 -19   1  -4   -0.20    0.52
  19   1   4   -0.02    0.57
  19   1   4    0.54    0.63
  21  -1   4    7.93    1.08
 -21  -1  -4    6.16    1.05
  21   1   4    9.26    1.23
 -21   1  -4    9.23    1.13
  21   1   4    9.28    1.23
 -23  -1  -4    4.78    1.02
  23  -1   4    4.31    0.91
 -23   1  -4    5.98    0.99
  23   1   4    8.34    1.22
  23   1   4    6.11    1.05
  25  -1   4   13.51    1.45
 -25  -1  -4   12.52    1.57
  25   1   4   11.12    1.48
 -25   1  -4   11.62    1.48
  25   1   4   12.19    1.55
  27  -1   4    2.53    0.84
 -27  -1  -4    2.67    0.93
  27   1   4    2.45    0.92
  27   1   4    5.48    1.14
 -27   1  -4    3.06    0.87
 -29  -1  -4    8.33    1.38
  29  -1   4    7.49    1.24
 -29   1  -4    8.42    1.24
  29   1   4    7.62    1.38
 -36  -2   4    1.04    0.82
  34  -2  -4    0.23    0.63
 -34  -2   4    1.37    0.78
 -34   2   4    0.91    0.71
 -32  -2   4    1.64    0.93
  32  -2  -4    1.03    0.68
 -32  -2   4    1.06    0.76
 -32   2   4    2.53    0.74
  30  -2  -4    3.42    0.79
 -30  -2   4    2.65    0.79
 -30  -2   4    3.25    0.91
 -30   2   4    4.03    0.83
 -28  -2   4    6.79    1.04
  28  -2  -4    6.12    0.95
 -28  -2   4    6.39    1.13
 -28   2   4    5.40    0.91
 -26  -2   4    3.92    0.83
 -26  -2   4    4.26    0.94
  26  -2  -4    2.34    0.68
 -26   2   4    2.18    0.68
 -24  -2   4    7.36    1.03
 -24  -2   4    6.94    1.10
  24  -2  -4    4.68    0.81
 -24   2   4    6.88    0.95
  22  -2  -4   12.60    1.21
 -22  -2   4   14.54    1.43
 -22  -2   4   12.69    1.28
 -22   2   4   10.06    1.17
 -22   2   4    9.74    1.06
  20  -2  -4   38.37    2.68
 -20  -2   4   39.91    2.88
 -20  -2   4   40.09    2.95
 -20   2   4   46.37    2.93
 -20   2   4   48.27    2.79
 -18  -2   4   30.37    2.15
 -18  -2   4   30.86    2.26
  18  -2  -4   30.85    1.99
 -18   2   4   27.70    1.99
 -18   2   4   28.69    2.07
 -18   2   4   26.75    2.10
 -16  -2   4   71.13    4.50
  16  -2  -4   71.04    4.17
 -16  -2   4   70.47    4.63
 -16   2   4   73.92    4.54
 -16   2   4   73.06    4.56
 -16   2   4   74.14    4.41
  14  -2  -4    0.13    0.37
 -14  -2   4    0.16    0.39
  14  -2  -4    0.24    0.38
 -14  -2   4    0.22    0.44
 -14   2   4    0.62    0.45
 -14   2   4    0.42    0.36
 -14   2   4    0.39    0.36
  12  -2  -4   45.93    2.75
 -12  -2   4   42.65    2.77
 -12  -2   4   41.93    2.83
  12  -2  -4   40.80    2.54
 -12   2   4   40.71    2.79
 -12   2   4   41.30    2.75
 -12   2   4   39.71    2.66
 -10  -2   4   82.76    4.87
  10  -2  -4   81.00    4.50
  10  -2  -4   81.54    4.84
 -10  -2   4   80.22    4.97
 -10   2   4   79.26    4.81
 -10   2   4   74.36    4.94
 -10   2   4   79.28    4.93
  -8  -2   4    4.51    0.66
  -8  -2   4    5.43    0.74
   8  -2  -4    5.07    0.66
   8  -2  -4    4.75    0.63
   8  -2  -4    3.83    0.64
  -6  -2   4   28.02    2.05
   6  -2  -4   29.21    1.90
  -6  -2   4   29.28    2.12
   6  -2  -4   28.37    2.12
  -6   2   4   33.46    2.10
  -6   2   4   31.67    2.18
  -6   2   4   33.84    2.14
   4  -2  -4   67.07    3.97
  -4  -2   4   66.12    3.85
  -4  -2   4   65.61    3.92
   4  -2  -4   66.05    3.55
  -4   2   4   56.04    3.83
   4   2  -4   57.98    3.89
  -4   2   4   57.28    3.95
   2  -2  -4   12.88    1.23
  -2  -2   4   12.75    1.17
  -2  -2   4   11.57    1.15
   2  -2  -4   13.30    1.06
  -2   2   4   18.43    1.33
   2   2  -4   17.27    1.24
   0  -2   4    0.36    0.34
   0  -2  -4    0.10    0.28
   0  -2   4    0.53    0.37
   0  -2  -4    0.14    0.41
   0   2   4    0.06    0.34
   0   2   4    0.45    0.43
   0   2  -4    0.24    0.33
   2  -2   4   15.01    1.24
  -2  -2  -4   15.82    1.12
   2  -2   4   16.53    1.29
  -2  -2  -4   15.06    1.35
   2   2   4   16.55    1.36
  -2   2  -4   17.18    1.31
   2   2   4   15.63    1.40
  -2   2  -4   16.16    1.30
  -4  -2  -4    8.41    0.78
   4  -2   4    8.34    0.92
   4  -2   4    7.56    0.87
  -4  -2  -4    7.77    0.96
   4   2   4   12.33    1.14
  -4   2  -4   11.34    1.01
   4   2   4   11.33    1.06
   6  -2   4    4.98    0.56
  -6  -2  -4    5.16    0.80
   6  -2   4    4.83    0.66
  -6  -2  -4    4.90    0.55
   6  -2   4    5.70    0.70
  -6   2  -4    4.52    0.66
   6   2   4    3.88    0.77
  -6   2  -4    3.90    0.64
   6   2   4    3.90    0.72
  -8  -2  -4   10.20    1.14
   8  -2   4    8.92    0.92
   8  -2   4    9.37    0.90
  -8  -2  -4   10.04    0.77
   8  -2   4    9.74    0.72
   8  -2   4    9.53    0.83
   8   2   4    6.49    0.98
   8   2   4    5.41    0.92
  -8   2  -4    6.29    0.87
  10  -2   4    0.88    0.27
  10  -2   4    0.45    0.39
  10  -2   4    0.65    0.44
 -10  -2  -4    0.89    0.31
 -10  -2  -4    0.46    0.49
  10  -2   4    1.13    0.39
 -10   2  -4    2.94    0.57
  10   2   4    2.60    0.71
 -10   2  -4    2.30    0.54
  10   2   4    2.33    0.64
  12  -2   4    1.84    0.49
 -12  -2  -4    1.76    0.67
  12  -2   4    1.31    0.49
 -12  -2  -4    2.08    0.36
 -12   2  -4    1.41    0.47
  12   2   4    0.90    0.63
 -12   2  -4    1.55    0.51
  12   2   4    1.31    0.34
  12   2   4    1.47    0.64
 -14  -2  -4    3.35    0.45
 -14  -2  -4    4.17    0.87
  14  -2   4    3.95    0.66
  14  -2   4    3.65    0.65
  14   2   4    4.51    0.82
 -14   2  -4    4.56    0.71
  14   2   4    4.92    0.88
 -16  -2  -4    6.18    0.63
  16  -2   4    6.27    0.86
  16  -2   4    6.72    0.89
 -16  -2  -4    7.93    1.14
 -16   2  -4    8.00    1.00
  16   2   4   11.04    1.30
  16   2   4    8.72    1.16
  18  -2   4   11.48    1.17
 -18  -2  -4   11.34    1.27
 -18  -2  -4   11.44    1.39
  18   2   4    9.93    1.34
  18   2   4   10.25    1.35
 -18   2  -4    9.73    1.16
  20  -2   4    4.23    0.76
 -20  -2  -4    3.19    0.86
 -20  -2  -4    4.90    0.90
 -20   2  -4    3.19    0.71
  20   2   4    3.48    0.95
  20   2   4    2.78    0.85
 -22  -2  -4   26.87    2.13
  22  -2   4   24.81    2.00
 -22  -2  -4   22.56    2.22
  22   2   4   26.25    2.30
 -22   2  -4   26.83    2.05
  22   2   4   27.64    2.34
 -24  -2  -4    4.92    0.92
  24  -2   4    4.25    0.83
 -24  -2  -4    4.65    1.08
  24   2   4    1.85    0.92
  24   2   4    2.68    0.97
 -24   2  -4    3.38    0.80
  26  -2   4    5.12    0.96
 -26  -2  -4    5.06    1.00
 -26  -2  -4    5.81    1.20
 -26   2  -4    6.98    1.01
  26   2   4    8.20    1.34
  26   2   4    6.21    1.19
 -28  -2  -4    1.28    0.89
  28  -2   4    0.39    0.68
 -28  -2  -4    0.34    0.73
  28   2   4    0.34    0.84
  28   2   4    0.56    0.94
 -28   2  -4    0.80    0.69
  30   2   4    2.96    1.10
 -30   2  -4    2.95    0.91
  33  -3  -4    6.10    1.03
 -33  -3   4    5.27    1.13
 -33   3   4    5.59    0.98
  31  -3  -4    0.58    0.64
 -31  -3   4    0.86    0.77
 -31  -3   4    0.61    0.90
 -31   3   4    0.10    0.56
  29  -3  -4    5.86    0.96
 -29  -3   4    7.35    1.31
 -29  -3   4    6.57    1.14
 -29   3   4    5.15    0.87
 -27  -3   4    2.35    0.79
  27  -3  -4    2.28    0.74
 -27  -3   4    3.94    1.03
 -27   3   4    3.78    0.72
 -25  -3   4    2.42    0.77
 -25  -3   4    2.41    0.87
  25  -3  -4    2.47    0.73
 -25   3   4    4.25    0.75
 -23  -3   4   12.74    1.43
  23  -3  -4   13.08    1.33
 -23  -3   4   13.61    1.55
 -23   3   4   13.60    1.29
 -21  -3   4    2.35    0.65
  21  -3  -4    3.47    0.71
 -21  -3   4    2.87    0.79
 -21   3   4    2.10    0.59
 -19  -3   4    1.27    0.63
 -19  -3   4    1.69    0.71
  19  -3  -4    1.26    0.57
 -19   3   4    2.79    0.61
 -17  -3   4   13.25    1.31
 -17  -3   4   14.37    1.26
  17  -3  -4   13.85    1.20
 -17   3   4    8.03    1.08
 -17   3   4    9.28    0.97
  15  -3  -4   18.38    1.52
 -15  -3   4   19.04    1.65
 -15  -3   4   19.15    1.58
 -15   3   4   20.73    1.58
 -15   3   4   20.41    1.45
 -13  -3   4   35.56    2.77
  13  -3  -4   36.67    2.60
 -13  -3   4   38.80    2.89
 -13   3   4   49.95    2.97
 -13   3   4   47.00    2.72
 -13   3   4   46.06    2.86
 -11  -3   4   78.00    4.76
  11  -3  -4   82.70    4.44
  11  -3  -4   83.35    4.75
 -11  -3   4   82.12    4.89
 -11   3   4   71.33    4.77
 -11   3   4   72.06    4.80
 -11   3   4   72.37    4.64
   9  -3  -4    3.86    0.64
  -9  -3   4    3.07    0.65
  -9  -3   4    3.92    0.68
   9  -3  -4    4.05    0.68
   9  -3  -4    4.08    0.68
  -9   3   4    5.12    0.67
  -9   3   4    6.04    0.75
  -9   3   4    4.90    0.73
  -7  -3   4   23.92    1.85
   7  -3  -4   24.93    1.84
   7  -3  -4   24.05    1.74
  -7  -3   4   23.48    1.87
   7  -3  -4   24.41    1.89
  -7   3   4   27.34    1.87
  -7   3   4   29.96    1.86
  -7   3   4   28.38    1.96
   5  -3  -4   26.79    1.90
   5  -3  -4   29.27    1.97
  -5  -3   4   26.70    1.84
   5  -3  -4   26.36    1.75
  -5  -3   4   25.51    1.87
  -5   3   4   25.35    1.84
  -5   3   4   25.21    1.86
   5   3  -4   24.76    1.85
  -5   3   4   22.92    1.90
   3  -3  -4   27.57    2.03
  -3  -3   4   27.26    1.96
  -3  -3   4   27.43    1.93
   3  -3  -4   28.11    1.82
  -3   3   4   28.14    2.07
   3   3  -4   28.84    1.99
  -3   3   4   28.15    1.98
  -3   3   4   28.87    2.10
   1  -3  -4   10.41    0.98
  -1  -3   4   10.69    1.04
   1  -3  -4   10.90    1.14
  -1  -3   4   10.46    1.02
  -1   3   4   11.66    1.11
   1   3  -4   11.73    1.06
  -1   3   4   12.61    1.19
   1  -3   4   28.50    1.99
   1  -3   4   29.46    2.02
  -1  -3  -4   28.96    2.12
  -1  -3  -4   29.42    1.88
  -1   3  -4   29.34    2.03
   1   3   4   29.22    2.10
   1   3   4   30.31    2.19
  -3  -3  -4   10.58    1.11
   3  -3   4   11.38    0.95
   3  -3   4   11.29    0.95
  -3  -3  -4   10.84    0.91
   3   3   4    6.84    1.02
   3   3   4    7.82    1.02
  -3   3  -4    7.07    0.90
  -5  -3  -4    4.94    0.82
  -5  -3  -4    4.77    0.64
   5  -3   4    4.75    0.67
   5  -3   4    5.41    0.71
   5   3   4    8.23    1.01
  -5   3  -4    8.13    0.81
   7  -3   4   33.32    2.21
  -7  -3  -4   32.18    2.42
  -7  -3  -4   33.59    2.04
   7  -3   4   32.71    2.19
   7   3   4   34.11    2.41
   7   3   4   33.65    2.47
   7   3   4   31.21    2.27
  -9  -3  -4   24.27    1.58
   9  -3   4   23.55    1.70
  -9  -3  -4   22.80    1.95
   9  -3   4   21.85    1.70
  -9   3  -4   24.50    1.75
   9   3   4   25.74    1.77
   9   3   4   24.75    1.96
   9   3   4   25.75    2.04
 -11  -3  -4   11.94    1.33
 -11  -3  -4   10.84    0.92
  11  -3   4    9.87    1.01
  11   3   4   10.81    1.31
  11   3   4   10.03    0.96
 -11   3  -4   10.21    1.04
  11   3   4   10.28    1.33
  13  -3   4   13.49    1.19
 -13  -3  -4   13.31    1.03
 -13  -3  -4   15.28    1.53
  13   3   4   13.19    1.51
  13   3   4   13.11    1.44
  13   3   4   11.90    1.10
 -13   3  -4   12.62    1.21
 -15  -3  -4    1.15    0.72
 -15  -3  -4    1.60    0.64
 -15  -3  -4    1.71    0.41
  15  -3   4    1.37    0.50
 -15   3  -4    0.80    0.46
  15   3   4    0.38    0.61
  15   3   4    0.22    0.58
 -17  -3  -4    6.86    1.13
 -17  -3  -4    7.17    0.73
  17  -3   4    6.93    0.86
 -17  -3  -4    6.55    1.02
  17   3   4    7.19    1.16
 -17   3  -4    6.03    0.83
  17   3   4    5.35    1.12
  19  -3   4    7.10    0.92
 -19  -3  -4    7.15    1.20
 -19  -3  -4    5.84    1.02
 -19   3  -4    8.70    1.05
  19   3   4    9.73    1.35
  19   3   4   10.19    1.38
 -21  -3  -4    2.50    0.89
 -21  -3  -4    1.92    0.74
  21  -3   4    2.28    0.61
  21   3   4    2.21    0.92
  21   3   4    2.02    0.92
 -21   3  -4    2.24    0.64
 -23  -3  -4    1.05    0.82
 -23  -3  -4    0.55    0.73
  23  -3   4    0.54    0.51
  23   3   4   -0.13    0.80
 -23   3  -4    0.42    0.54
  23   3   4    0.22    0.83
  25  -3   4    1.01    0.57
 -25  -3  -4    1.34    0.83
 -25  -3  -4    0.44    0.88
 -25   3  -4    0.64    0.59
  25   3   4    1.34    0.97
  25   3   4    1.85    0.95
 -27  -3  -4    0.57    0.79
  27  -3   4    1.48    0.64
  27   3   4    0.23    0.89
 -27   3  -4    0.90    0.62
  27   3   4    1.38    1.01
 -29  -3  -4    0.67    0.87
 -29   3  -4    0.78    0.67
 -32   4   4    4.79    0.84
  30  -4  -4    0.08    0.69
 -30  -4   4    0.29    0.89
 -30   4   4    0.66    0.56
  28  -4  -4   10.91    1.31
 -28  -4   4   12.90    1.60
 -28  -4   4   11.36    1.52
 -28   4   4   10.10    1.21
 -26  -4   4    0.91    0.74
 -26  -4   4    0.06    0.82
  26  -4  -4    0.19    0.61
 -26   4   4    1.78    0.57
  24  -4  -4    8.61    1.12
 -24  -4   4    6.80    1.21
 -24  -4   4    6.48    1.04
 -24   4   4    5.49    0.85
  22  -4  -4   11.88    1.38
 -22  -4   4   13.60    1.50
 -22  -4   4   12.49    1.55
 -22   4   4   13.09    1.24
 -20  -4   4    8.89    1.14
 -20  -4   4    7.36    1.14
  20  -4  -4    6.54    0.96
 -20   4   4    7.51    0.96
 -18  -4   4   14.93    1.50
  18  -4  -4   15.96    1.42
 -18  -4   4   15.04    1.58
 -18   4   4   17.43    1.41
 -16  -4   4   13.28    1.39
  16  -4  -4   13.22    1.30
 -16  -4   4   12.23    1.30
 -16   4   4   11.75    1.17
 -14  -4   4   12.13    1.30
  14  -4  -4   11.90    1.23
 -14  -4   4   10.86    1.23
 -14   4   4   13.47    1.20
 -12  -4   4    6.01    0.86
  12  -4  -4    6.17    0.86
 -12  -4   4    4.87    0.81
 -12   4   4    5.64    0.81
 -10  -4   4   11.07    1.21
 -10  -4   4   11.67    1.16
  10  -4  -4   11.03    1.17
 -10   4   4   11.90    1.17
   8  -4  -4   25.70    1.80
   8  -4  -4   24.83    1.83
  -8  -4   4   23.17    1.82
  -8  -4   4   23.31    1.84
  -8   4   4   23.14    1.87
  -8   4   4   26.04    1.78
  -6  -4   4    4.76    0.72
  -6  -4   4    6.07    0.80
   6  -4  -4    4.02    0.70
   6  -4  -4    5.37    0.76
  -6   4   4    4.54    0.68
  -6   4   4    4.07    0.74
  -4  -4   4    3.62    0.63
   4  -4  -4    2.61    0.61
   4  -4  -4    3.71    0.68
  -4  -4   4    2.85    0.59
  -4   4   4    2.84    0.65
  -4   4   4    2.41    0.56
  -2  -4   4    2.38    0.53
  -2  -4   4    2.86    0.55
   2  -4  -4    2.59    0.59
   2  -4  -4    1.82    0.58
  -2   4   4    2.37    0.56
  -2   4   4    2.43    0.66
   0  -4  -4   16.92    1.36
   0  -4  -4   16.62    1.47
   0  -4   4   15.16    1.33
   0  -4   4   17.33    1.44
   0   4   4   18.99    1.46
   0   4   4   18.00    1.56
  -2  -4  -4   18.00    1.54
   2  -4   4   16.93    1.36
  -2  -4  -4   19.33    1.38
   2   4   4   16.53    1.51
   2   4   4   16.33    1.58
  -4  -4  -4    0.93    0.57
   4  -4   4    0.50    0.38
  -4  -4  -4    0.53    0.42
   4   4   4    1.44    0.55
   4   4   4    1.16    0.53
   4   4   4    1.81    0.68
   6  -4   4    9.22    0.94
  -6  -4  -4   10.57    1.25
  -6  -4  -4    9.15    0.97
   6   4   4   10.85    1.31
   6   4   4    8.97    1.14
   6   4   4    9.85    1.04
  -8  -4  -4    4.10    0.84
   8  -4   4    2.76    0.53
  -8  -4  -4    3.81    0.63
   8   4   4    1.59    0.55
   8   4   4    2.51    0.72
   8   4   4    1.43    0.71
 -10  -4  -4    1.05    0.45
  10  -4   4    1.01    0.45
 -10  -4  -4    0.93    0.67
  10   4   4    0.30    0.62
  10   4   4    0.27    0.59
  10   4   4    0.09    0.42
  12  -4   4    3.75    0.62
 -12  -4  -4    3.54    0.61
 -12  -4  -4    4.36    0.95
  12   4   4    4.00    0.94
  12   4   4    6.04    0.83
  12   4   4    4.63    0.98
  14  -4   4   11.49    1.06
 -14  -4  -4   10.59    1.32
 -14  -4  -4    9.11    1.32
 -14  -4  -4   11.12    1.04
  14   4   4   11.33    1.12
  14   4   4   12.72    1.50
  14   4   4   11.85    1.53
 -16  -4  -4    1.00    0.68
 -16  -4  -4    1.33    0.47
  16  -4   4    1.00    0.47
 -16  -4  -4    1.48    0.78
  16   4   4    2.39    0.90
  16   4   4    2.17    0.57
  16   4   4    1.85    0.80
 -18  -4  -4   23.52    2.16
 -18  -4  -4   23.64    2.06
  18  -4   4   23.53    1.70
  18   4   4   21.57    2.14
  18   4   4   20.86    2.21
  20  -4   4    5.55    0.80
 -20  -4  -4    6.27    1.13
 -20  -4  -4    6.45    1.23
  20   4   4    6.80    1.29
 -20   4  -4    7.35    0.89
  20   4   4    8.45    1.39
 -22  -4  -4    0.94    0.83
  22  -4   4    0.78    0.51
 -22  -4  -4    1.85    0.91
  22   4   4    0.33    0.81
  22   4   4   -0.05    0.87
 -24  -4  -4   10.49    1.48
 -24  -4  -4    8.05    1.45
  24  -4   4    9.43    1.09
  24   4   4    9.21    1.57
  25  -5  -4    3.55    0.95
 -23  -5   4    3.28    0.98
  23  -5  -4    2.96    0.87
 -23   5   4    3.36    0.62
  21  -5  -4    2.71    0.82
 -21  -5   4    2.96    0.87
 -21   5   4    2.99    0.60
 -19  -5   4   -0.27    0.61
  19  -5  -4    0.73    0.64
 -19   5   4    0.21    0.41
  17  -5  -4    1.13    0.65
 -17  -5   4    1.22    0.66
 -17   5   4    1.84    0.53
 -15  -5   4    3.83    0.82
  15  -5  -4    3.38    0.79
 -15   5   4    2.48    0.58
 -13  -5   4    2.88    0.71
  13  -5  -4    2.98    0.78
 -13   5   4    4.18    0.68
 -11  -5   4    6.23    0.91
  11  -5  -4    6.93    1.01
 -11   5   4    6.26    0.87
  -9  -5   4    2.10    0.61
   9  -5  -4    1.91    0.66
  -9   5   4    3.75    0.69
   7  -5  -4    0.89    0.60
  -7  -5   4    0.37    0.47
  -7   5   4    0.29    0.50
  -5  -5   4   18.94    1.56
   5  -5  -4   18.95    1.61
  -5   5   4   19.49    1.66
   3  -5  -4   13.61    1.35
  -3  -5   4   14.22    1.26
  -3   5   4   14.11    1.42
   1  -5  -4   12.04    1.22
  -1  -5   4   11.95    1.10
  -1   5   4   10.70    1.30
  -1   5   4    9.96    1.28
   1  -5   4    3.83    0.60
  -1  -5  -4    3.52    0.72
   1   5   4    2.54    0.74
   1   5   4    1.36    0.68
  -3  -5  -4    2.37    0.65
   3  -5   4    1.75    0.51
   3   5   4    3.94    0.85
   3   5   4    3.00    0.81
   5  -5   4    7.30    0.84
  -5  -5  -4    7.18    0.90
   5   5   4    6.66    1.09
   5   5   4    5.15    0.93
  -7  -5  -4   23.45    1.76
   7  -5   4   22.51    1.66
   7   5   4   24.57    1.96
   7   5   4   24.98    2.16
   9  -5   4    5.54    0.70
  -9  -5  -4    7.07    1.18
  -9  -5  -4    5.58    0.82
   9   5   4    5.80    0.94
   9   5   4    6.28    1.12
 -11  -5  -4   11.28    1.12
 -11  -5  -4   10.25    1.33
  11  -5   4    9.62    0.93
  11   5   4    7.77    1.29
  11   5   4    8.19    1.12
 -13  -5  -4    1.63    0.78
 -13  -5  -4    0.92    0.70
 -13  -5  -4    1.70    0.59
  13  -5   4    1.18    0.43
  13   5   4    1.28    0.63
  13   5   4    2.32    0.94
 -15  -5  -4    2.21    0.83
 -15  -5  -4    2.05    0.62
 -15  -5  -4    2.27    0.91
  15   5   4    3.32    1.03
  15   5   4    2.09    0.68
 -17  -5  -4    1.45    0.89
 -17  -5  -4    0.62    0.71
  17   5   4    0.31    0.83
 -19  -5  -4    1.34    0.93
 -21  -5  -4    6.71    1.34
 -23  -5  -4    2.25    1.15
 -14  -6   4    9.16    1.20
  14  -6  -4    7.81    1.20
 -14   6   4   10.38    1.04
 -12  -6   4    2.40    0.75
  12  -6  -4    1.45    0.74
 -12   6   4    1.91    0.56
 -12   6   4    2.32    0.95
  10  -6  -4    4.20    0.91
 -10  -6   4    4.08    0.81
 -10   6   4    3.84    1.08
 -10   6   4    2.70    0.66
  -8  -6   4   12.32    1.29
   8  -6  -4   11.63    1.34
  -8   6   4   12.19    1.28
  -8   6   4   11.73    1.61
   6  -6  -4   -0.03    0.62
  -6  -6   4    0.42    0.51
  -6   6   4    0.83    0.57
  -6   6   4    1.06    0.88
   4  -6  -4    0.98    0.65
  -4  -6   4    1.29    0.54
  -4   6   4    1.23    0.61
  -4   6   4    1.56    0.82
   2  -6  -4    0.07    0.60
  -2  -6   4    0.61    0.48
  -2   6   4    1.13    0.62
  -2   6   4    0.33    0.76
   0  -6  -4    4.91    0.91
   0  -6   4    4.02    0.68
   0   6   4    6.13    1.16
   0   6   4    5.76    0.96
   2  -6   4    8.71    0.95
  -2  -6  -4    9.90    1.18
   2   6   4    8.11    1.18
   2   6   4    7.41    1.24
   4  -6   4    6.03    0.72
  -4  -6  -4    5.64    0.92
   4   6   4    4.64    1.01
   4   6   4    4.23    1.04
   6  -6   4    2.62    0.53
  -6  -6  -4    2.53    0.76
   6   6   4    1.24    0.80
   6   6   4    0.65    0.75
  -8  -6  -4    1.86    0.73
   8   6   4    1.13    0.77
   8   6   4    1.80    0.88
 -10  -6  -4    0.32    0.61
  10   6   4    0.74    0.89
  10   6   4    0.65    0.74
 -12  -6  -4    1.05    0.67
  12   6   4    1.45    0.80
 -14  -6  -4    5.55    0.94
  14   6   4    5.19    1.04
 -27   7   4    0.20    1.09
 -25   7   4    5.94    1.47
 -23   7   4    0.26    1.03
 -21   7   4    3.55    1.30
 -19   7   4    1.37    1.08
 -17   7   4    1.33    1.06
 -15   7   4    2.88    1.23
 -13   7   4    2.82    1.10
 -11   7   4    0.43    0.91
  -9   7   4    0.18    0.95
   7   7  -4   10.61    1.32
  -7   7   4   10.99    1.66
  -5  -7   4    3.97    0.75
  -5   7   4    2.79    1.10
  -5   7   4    3.69    0.78
  -3  -7   4    0.92    0.54
  -3   7   4    0.79    0.97
  -3   7   4    0.41    0.62
  -1   7   4   10.69    1.60
  -1   7   4    8.81    1.23
   1   7   4    0.35    0.93
   3   7   4    2.06    1.05
   5   7   4    3.41    1.10
   7   7   4    4.07    1.21
   9   7   4    6.06    1.28
  11   7   4    1.48    0.98
 -18   8   4    2.06    1.28
 -16   8   4    0.48    1.15
 -14   8   4    5.08    1.50
 -12   8   4    0.75    1.15
 -10   8   4   -0.13    1.08
  -8   8   4    3.43    1.34
  -6   8   4    3.47    1.39
  -4   8   4    3.71    1.38
  -2   8   4    4.92    1.44
   0   8   4    1.26    1.12
   2   8   4    1.71    1.13
   4   8   4    2.58    1.26
   6   8   4    0.16    1.12
   8   8   4    0.24    1.06
  34   0  -5   -0.26    0.75
 -32   0   5   43.42    3.36
  32   0  -5   46.20    3.12
  30   0  -5    5.72    1.03
 -30   0   5    7.47    1.17
 -30   0   5    7.69    1.12
 -28   0   5    9.44    1.17
  28   0  -5    7.71    1.11
 -28   0   5    9.48    1.25
 -26   0   5    0.25    0.56
 -26   0   5    0.06    0.65
  26   0  -5   -0.24    0.60
 -24   0   5    0.25    0.64
 -24   0   5    0.23    0.54
  24   0  -5   -0.54    0.49
 -22   0   5    1.78    0.63
 -22   0   5    1.43    0.71
  22   0  -5    0.94    0.60
  20   0  -5    8.25    1.03
 -20   0   5    9.53    1.15
 -20   0   5    9.60    1.23
 -18   0   5    1.27    0.61
 -18   0   5    0.71    0.56
  18   0  -5    0.38    0.53
 -16   0   5   33.59    2.34
  16   0  -5   32.30    2.22
 -16   0   5   32.13    2.39
 -14   0   5   10.06    1.08
  14   0  -5    6.45    0.89
 -14   0   5    8.73    1.13
 -12   0   5    1.35    0.58
  12   0  -5    1.04    0.50
 -12   0   5    1.82    0.58
  10   0  -5   20.81    1.54
 -10   0   5   19.22    1.60
 -10   0   5   20.67    1.69
  -8   0   5    1.04    0.51
   8   0  -5    0.56    0.43
  -8   0   5    1.11    0.51
   6   0  -5   16.67    1.34
  -6   0   5   18.08    1.51
  -6   0   5   16.88    1.46
   4   0  -5   29.91    2.20
  -4   0   5   29.14    2.14
   4   0  -5   30.91    1.98
  -4   0   5   30.77    2.23
  -2   0   5    9.66    1.11
   2   0  -5   10.24    1.18
   2   0  -5   11.58    0.99
  -2   0   5    9.92    1.14
   0   0  -5   47.80    2.80
   0   0   5   46.97    3.13
   0   0  -5   47.76    3.20
   0   0   5   47.42    3.20
   2   0   5   59.38    3.92
  -2   0  -5   62.62    3.44
   2   0   5   59.63    3.84
  -2   0  -5   59.11    3.92
  -4   0  -5    2.69    0.47
  -4   0  -5    3.46    0.74
   4   0   5    2.64    0.61
   4   0   5    2.40    0.66
  -6   0  -5    2.62    0.46
  -6   0  -5    2.71    0.70
   6   0   5    3.00    0.71
   6   0   5    1.66    0.57
   8   0   5    0.23    0.24
  -8   0  -5    0.13    0.53
   8   0   5    0.31    0.46
  -8   0  -5    0.65    0.31
   8   0   5    0.42    0.53
 -10   0  -5    0.00    0.49
 -10   0  -5   -0.18    0.25
  10   0   5   -0.09    0.49
  10   0   5    0.27    0.53
  12   0   5   21.32    1.83
  12   0   5   22.61    1.85
 -12   0  -5   21.57    1.84
 -12   0  -5   21.38    1.32
 -14   0  -5   10.48    1.32
  14   0   5   10.81    1.30
  14   0   5   11.65    1.31
  16   0   5    2.07    0.76
  16   0   5    1.98    0.72
 -16   0  -5    1.99    0.72
  18   0   5    9.48    1.21
 -18   0  -5    8.34    1.17
  18   0   5    8.11    1.20
 -20   0  -5    0.47    0.70
  20   0   5    0.60    0.65
  20   0   5    0.29    0.67
 -22   0  -5    0.45    0.75
  22   0   5    1.16    0.75
 -24   0  -5    0.66    0.80
  24   0   5   -0.33    0.71
  33  -1  -5    8.23    1.21
 -33  -1   5    6.30    1.11
  31  -1  -5    5.31    0.99
 -31  -1   5    6.91    1.12
 -31  -1   5    4.59    1.09
 -31   1   5    6.01    1.14
 -29  -1   5    7.65    1.27
  29  -1  -5    5.35    0.99
 -29  -1   5    7.29    1.14
  29   1  -5    9.51    1.21
 -29   1   5    6.98    1.14
 -27  -1   5    2.65    0.78
 -27  -1   5    2.98    0.89
  27  -1  -5    1.47    0.67
  27   1  -5    0.12    0.69
 -27   1   5    1.75    0.79
 -25  -1   5    9.22    1.14
  25  -1  -5    8.35    1.09
 -25  -1   5    9.28    1.23
  25   1  -5    8.56    1.17
 -25   1   5    9.46    1.14
 -25   1   5    7.80    1.15
 -23  -1   5   13.56    1.43
  23  -1  -5   12.16    1.33
 -23  -1   5   11.92    1.52
  23   1  -5   12.48    1.40
 -23   1   5   12.87    1.32
 -23   1   5   13.08    1.44
  21  -1  -5    1.78    0.64
 -21  -1   5    1.85    0.66
 -21  -1   5    1.19    0.68
 -21   1   5    2.00    0.69
  21   1  -5    2.08    0.71
 -21   1   5    2.02    0.61
 -19  -1   5    0.32    0.49
  19  -1  -5    0.03    0.50
 -19  -1   5    0.41    0.55
 -19   1   5    0.68    0.55
  19   1  -5    0.87    0.62
 -19   1   5   -0.08    0.47
 -17  -1   5    8.93    1.16
 -17  -1   5   10.40    1.25
  17  -1  -5    8.88    1.08
 -17   1   5   10.78    1.22
  17   1  -5    8.53    1.06
 -17   1   5   10.54    1.11
  15  -1  -5   22.31    1.64
 -15  -1   5   22.65    1.79
 -15  -1   5   23.85    1.75
 -15   1   5   19.44    1.72
  15   1  -5   19.10    1.65
 -15   1   5   17.66    1.62
  13  -1  -5    4.80    0.76
 -13  -1   5    5.77    0.91
 -13  -1   5    5.45    0.87
  13   1  -5    9.11    1.01
 -13   1   5    7.91    0.94
 -13   1   5    9.01    1.05
  11  -1  -5    6.30    0.83
 -11  -1   5    5.62    0.83
 -11  -1   5    5.50    0.86
 -11   1   5    5.76    0.84
 -11   1   5    5.79    0.83
  11   1  -5    5.40    0.79
  -9  -1   5   13.62    1.36
   9  -1  -5   14.64    1.26
  -9  -1   5   13.65    1.32
  -9   1   5   14.64    1.41
   9   1  -5   17.49    1.35
  -9   1   5   15.28    1.35
  -7  -1   5   48.63    3.15
   7  -1  -5   48.20    2.83
   7  -1  -5   49.77    3.17
  -7  -1   5   46.50    3.06
   7   1  -5   44.28    2.84
  -7   1   5   43.72    3.04
  -7   1   5   44.16    3.14
   5  -1  -5   59.31    3.51
  -5  -1   5   61.59    3.84
   5  -1  -5   57.82    3.93
  -5  -1   5   54.77    3.86
   5   1  -5   64.03    3.55
  -5   1   5   64.51    3.97
  -5   1   5   60.43    3.83
  -3  -1   5  106.68    6.25
   3  -1  -5  101.79    6.37
  -3  -1   5  103.07    6.36
   3  -1  -5  107.52    5.71
  -3   1   5  101.58    6.39
   3   1  -5   99.81    6.36
   3   1  -5  100.71    5.70
  -3   1   5  103.46    6.26
  -1  -1   5   26.28    1.93
   1  -1  -5   27.14    1.70
   1  -1  -5   24.54    1.96
  -1  -1   5   23.93    1.87
  -1   1   5   24.76    1.97
  -1   1   5   23.79    1.89
   1   1  -5   25.42    1.70
   1   1  -5   24.96    1.94
  -1  -1  -5    7.88    0.88
   1  -1   5    8.05    1.02
   1  -1   5    7.60    1.00
  -1  -1  -5    8.36    1.07
   1   1   5    9.94    1.10
  -1   1  -5    9.80    1.11
  -1   1  -5    9.40    0.92
   1   1   5    9.69    1.14
  -3  -1  -5    4.10    0.79
  -3  -1  -5    3.33    0.55
   3  -1   5    3.92    0.72
   3  -1   5    3.19    0.64
   3   1   5    5.28    0.81
  -3   1  -5    4.20    0.58
   3   1   5    6.28    0.89
  -3   1  -5    4.99    0.80
   5  -1   5    3.74    0.68
  -5  -1  -5    3.37    0.70
  -5  -1  -5    3.78    0.53
   5  -1   5    4.29    0.71
  -5   1  -5    2.37    0.46
   5   1   5    3.15    0.74
  -5   1  -5    2.12    0.62
   5   1   5    2.21    0.62
  -7  -1  -5   22.02    1.42
   7  -1   5   21.81    1.73
  -7  -1  -5   21.79    1.82
   7  -1   5   21.31    1.70
   7   1   5   20.93    1.78
   7   1   5   20.33    1.81
  -7   1  -5   20.53    1.75
  -9  -1  -5    5.84    0.60
   9  -1   5    5.16    0.83
  -9  -1  -5    5.79    0.95
   9  -1   5    5.34    0.84
  -9   1  -5    4.65    0.81
   9   1   5    4.45    0.83
   9   1   5    4.56    0.85
  11  -1   5    0.01    0.48
 -11  -1  -5    0.33    0.30
  11  -1   5   -0.06    0.47
 -11  -1  -5    0.97    0.66
  11   1   5    0.59    0.59
  11   1   5   -0.18    0.55
 -11   1  -5    0.51    0.58
 -13  -1  -5    0.42    0.63
  13  -1   5    0.93    0.59
 -13  -1  -5    0.62    0.31
  13  -1   5    0.70    0.54
  13   1   5    1.51    0.68
 -13   1  -5    1.18    0.61
  13   1   5    1.39    0.68
  15  -1   5    3.31    0.78
  15  -1   5    3.01    0.75
 -15  -1  -5    4.19    0.95
 -15   1  -5    3.99    0.81
  15   1   5    5.03    0.96
  15   1   5    3.64    0.84
  17  -1   5    2.64    0.73
 -17  -1  -5    3.00    0.90
  17  -1   5    3.17    0.77
  17   1   5    2.38    0.83
 -17   1  -5    2.57    0.75
  17   1   5    2.84    0.87
  19  -1   5    4.66    0.92
 -19  -1  -5    3.61    0.95
 -19   1  -5    4.48    0.92
  19   1   5    6.04    1.09
  19   1   5    5.58    1.09
  21  -1   5    2.88    0.83
 -21  -1  -5    2.30    0.85
  21   1   5    2.35    0.89
 -21   1  -5    2.17    0.80
  21   1   5    3.72    1.00
 -23  -1  -5    0.82    0.86
  23  -1   5    0.89    0.72
  23   1   5    0.81    0.87
  23   1   5    1.02    0.80
 -23   1  -5    1.17    0.77
  25  -1   5    8.79    1.28
 -25  -1  -5    8.88    1.42
 -25   1  -5    8.08    1.25
  25   1   5    6.25    1.26
  25   1   5    7.30    1.32
 -34  -2   5    3.00    1.02
  32  -2  -5   13.60    1.56
 -32  -2   5   14.96    1.74
  30  -2  -5   27.93    2.24
 -30  -2   5   29.49    2.46
 -30  -2   5   31.42    2.59
 -30   2   5   25.84    2.30
 -28  -2   5    6.56    1.13
 -28  -2   5    6.42    1.23
  28  -2  -5    5.98    1.02
 -28   2   5    6.42    1.06
  26  -2  -5   -0.16    0.57
 -26  -2   5    0.57    0.77
 -26  -2   5    0.30    0.65
 -26   2   5    0.70    0.66
 -24  -2   5    0.49    0.71
  24  -2  -5   -0.16    0.57
 -24  -2   5    0.21    0.62
 -24   2   5    0.55    0.63
 -22  -2   5    2.79    0.80
 -22  -2   5    3.05    0.88
  22  -2  -5    2.19    0.73
 -22   2   5    3.03    0.75
  20  -2  -5    8.62    1.10
 -20  -2   5    8.38    1.17
 -20  -2   5    9.02    1.16
 -20   2   5    5.90    0.99
 -20   2   5    7.71    0.97
 -18  -2   5    2.97    0.75
  18  -2  -5    3.46    0.76
 -18  -2   5    2.93    0.78
 -18   2   5    3.14    0.74
 -18   2   5    3.57    0.68
 -16  -2   5    1.24    0.61
 -16  -2   5    0.12    0.50
  16  -2  -5    0.42    0.51
 -16   2   5    0.89    0.48
 -16   2   5    0.23    0.54
 -14  -2   5    4.37    0.76
  14  -2  -5    4.11    0.75
 -14  -2   5    4.06    0.79
 -14   2   5    5.22    0.87
 -14   2   5    5.43    0.76
  12  -2  -5    2.38    0.62
 -12  -2   5    2.27    0.59
 -12  -2   5    2.29    0.60
 -12   2   5    0.91    0.48
 -12   2   5    1.20    0.60
  10  -2  -5   21.59    1.62
  10  -2  -5   20.75    1.74
 -10  -2   5   22.11    1.78
 -10  -2   5   20.55    1.72
 -10   2   5   22.21    1.79
 -10   2   5   22.96    1.72
   8  -2  -5   31.04    2.02
  -8  -2   5   30.05    2.15
   8  -2  -5   30.45    2.21
  -8  -2   5   33.10    2.24
  -8   2   5   26.61    2.19
  -8   2   5   26.99    2.15
   6  -2  -5   34.20    2.50
   6  -2  -5   34.10    2.21
  -6  -2   5   32.00    2.36
  -6  -2   5   31.83    2.42
  -6   2   5   39.07    2.47
  -6   2   5   38.04    2.56
  -4  -2   5    1.87    0.59
   4  -2  -5    1.82    0.49
  -4  -2   5    1.24    0.53
   4  -2  -5    1.69    0.58
  -4   2   5    2.05    0.64
  -4   2   5    2.03    0.61
  -2  -2   5    4.22    0.70
   2  -2  -5    3.49    0.60
  -2  -2   5    3.46    0.65
   2  -2  -5    3.90    0.77
  -2   2   5    2.24    0.64
  -2   2   5    2.55    0.70
   0  -2  -5   25.59    1.99
   0  -2  -5   24.31    1.68
   0  -2   5   25.34    1.88
   0  -2   5   23.02    1.86
   0   2   5   25.08    1.95
   0   2   5   26.28    2.02
  -2  -2  -5   55.53    3.60
  -2  -2  -5   54.82    3.11
   2  -2   5   55.22    3.44
   2  -2   5   54.73    3.49
  -2   2  -5   53.20    3.50
   2   2   5   48.98    3.55
   2   2   5   48.33    3.47
   4  -2   5   26.12    2.04
  -4  -2  -5   26.66    2.16
   4  -2   5   28.59    2.04
  -4  -2  -5   28.11    1.81
  -4   2  -5   28.91    2.10
   4   2   5   27.48    2.14
   4   2   5   28.58    2.22
  -6  -2  -5    9.29    1.18
   6  -2   5    8.67    1.05
  -6  -2  -5    8.51    0.86
   6  -2   5    8.52    1.05
  -6   2  -5    8.12    1.08
   6   2   5   10.34    1.27
   6   2   5    9.37    1.16
  -8  -2  -5    5.52    0.96
   8  -2   5    7.83    0.96
  -8  -2  -5    7.05    0.79
   8  -2   5    6.26    0.89
  -8   2  -5    9.14    1.12
   8   2   5    8.05    1.10
   8   2   5    8.22    1.10
 -10  -2  -5    7.59    1.09
 -10  -2  -5    8.27    0.80
  10  -2   5    7.51    0.96
  10  -2   5    7.49    0.96
  10   2   5    8.05    1.15
 -10   2  -5    6.50    0.95
  10   2   5    7.37    1.11
  12  -2   5    5.30    0.84
 -12  -2  -5    6.06    0.65
  12  -2   5    5.00    0.81
 -12  -2  -5    5.33    1.01
 -12   2  -5    5.32    0.87
  12   2   5    6.77    1.09
  12   2   5    5.12    0.95
 -14  -2  -5   12.94    1.57
  14  -2   5   11.76    1.28
  14   2   5   12.27    1.52
  14   2   5   12.31    1.56
 -14   2  -5   12.29    1.36
 -16  -2  -5    2.85    0.89
  16  -2   5    2.44    0.70
  16   2   5    2.73    0.89
  16   2   5    2.85    0.87
 -16   2  -5    2.60    0.73
 -18  -2  -5    2.24    0.93
  18  -2   5    1.54    0.67
 -18   2  -5    2.32    0.73
  18   2   5    1.65    0.85
  18   2   5    1.58    0.83
 -20  -2  -5    9.95    1.46
  20  -2   5    7.67    1.09
  20   2   5    8.35    1.38
  20   2   5   10.42    1.47
 -20   2  -5    8.58    1.16
  22  -2   5    0.38    0.60
 -22  -2  -5    0.31    0.79
 -22   2  -5    0.49    0.66
  22   2   5    0.45    0.84
  22   2   5   -0.34    0.81
 -24  -2  -5    1.09    0.91
  24  -2   5    0.08    0.65
  24   2   5    0.30    0.86
 -24   2  -5    0.18    0.68
  24   2   5    0.42    0.87
  26   2   5    2.09    1.02
  28   2   5   -0.11    0.91
  29  -3  -5    4.62    0.99
 -29  -3   5    5.12    1.17
 -29  -3   5    3.27    1.00
 -29   3   5    4.56    0.93
 -27  -3   5    0.49    0.75
  27  -3  -5    1.26    0.77
 -27  -3   5    0.07    0.78
 -27   3   5    1.11    0.70
  25  -3  -5   10.34    1.31
 -25  -3   5   11.92    1.50
 -25  -3   5   10.35    1.34
 -25   3   5   10.01    1.25
 -23  -3   5    4.64    1.05
 -23  -3   5    2.89    0.83
  23  -3  -5    3.08    0.81
 -23   3   5    2.83    0.76
 -21  -3   5    2.55    0.76
 -21  -3   5    1.93    0.75
  21  -3  -5    2.10    0.73
 -21   3   5    2.64    0.71
 -19  -3   5    5.66    1.04
  19  -3  -5    5.69    0.96
 -19  -3   5    5.76    1.01
 -19   3   5    6.46    0.96
 -17  -3   5    1.40    0.71
 -17  -3   5    0.72    0.60
  17  -3  -5    0.85    0.63
 -17   3   5    2.41    0.68
 -15  -3   5   13.89    1.44
  15  -3  -5   12.61    1.29
 -15  -3   5   13.23    1.36
 -15   3   5    9.73    1.30
 -15   3   5   11.56    1.18
  13  -3  -5    6.59    0.97
 -13  -3   5    6.59    0.98
 -13  -3   5    6.61    1.01
 -13   3   5   10.30    1.01
 -13   3   5    9.20    1.10
 -11  -3   5    1.52    0.62
  11  -3  -5    1.27    0.56
 -11  -3   5    1.17    0.59
 -11   3   5    1.52    0.61
 -11   3   5    2.19    0.58
   9  -3  -5   45.03    3.13
   9  -3  -5   46.90    2.87
  -9  -3   5   45.07    3.06
  -9  -3   5   44.55    3.11
  -9   3   5   46.30    3.18
  -9   3   5   47.05    3.06
   7  -3  -5   16.55    1.56
  -7  -3   5   15.92    1.47
  -7  -3   5   15.16    1.46
   7  -3  -5   17.67    1.43
  -7   3   5   20.23    1.65
  -7   3   5   18.14    1.52
   5  -3  -5   43.00    2.62
   5  -3  -5   42.49    2.89
  -5  -3   5   42.67    2.84
  -5  -3   5   40.28    2.78
  -5   3   5   39.35    2.81
  -5   3   5   40.22    2.92
  -3  -3   5    7.18    0.92
   3  -3  -5    7.74    1.04
  -3  -3   5    6.41    0.87
   3  -3  -5    7.16    0.86
  -3   3   5    5.37    0.88
  -3   3   5    7.38    1.06
   1  -3  -5    5.01    0.87
   1  -3  -5    4.17    0.66
  -1  -3   5    4.64    0.76
  -1  -3   5    3.93    0.71
  -1   3   5    5.45    0.85
  -1   3   5    5.99    0.96
   1  -3   5   25.52    1.95
   1  -3   5   26.38    1.96
  -1  -3  -5   23.98    2.07
  -1  -3  -5   25.83    1.80
   1   3   5   29.31    2.09
   1   3   5   27.82    2.16
  -3  -3  -5    3.20    0.78
   3  -3   5    2.39    0.62
  -3  -3  -5    2.29    0.55
   3  -3   5    2.44    0.60
   3   3   5    1.99    0.70
   3   3   5    1.68    0.71
   5  -3   5    3.78    0.69
  -5  -3  -5    2.92    0.57
  -5  -3  -5    3.44    0.82
   5   3   5    2.67    0.78
   5   3   5    3.02    0.82
  -7  -3  -5    4.88    0.68
  -7  -3  -5    6.32    1.04
   7  -3   5    4.84    0.77
   7   3   5    5.66    0.96
   7   3   5    5.66    1.02
   9  -3   5   14.83    1.32
  -9  -3  -5   14.80    1.16
  -9  -3  -5   14.38    1.58
   9   3   5   12.54    1.19
  -9   3  -5   12.99    1.34
   9   3   5   13.43    1.51
   9   3   5   13.53    1.59
 -11  -3  -5    0.28    0.73
 -11  -3  -5    0.38    0.39
  11  -3   5    0.08    0.49
 -11   3  -5    0.62    0.55
  11   3   5    0.11    0.66
  11   3   5    0.68    0.41
  11   3   5    0.58    0.69
 -13  -3  -5    2.46    0.92
  13  -3   5    1.90    0.60
 -13  -3  -5    2.33    0.50
  13   3   5    1.55    0.85
 -13   3  -5    3.02    0.71
  13   3   5    3.08    0.92
 -15  -3  -5    0.75    0.81
  15  -3   5    0.17    0.51
  15   3   5    0.90    0.82
 -15   3  -5    1.11    0.61
  15   3   5    1.66    0.81
  17  -3   5    0.45    0.55
 -17  -3  -5    0.41    0.78
 -17   3  -5    0.77    0.59
  17   3   5    0.55    0.81
  17   3   5    0.84    0.83
  19  -3   5   -0.10    0.52
 -19  -3  -5   -0.28    0.78
 -19   3  -5    0.19    0.56
  19   3   5   -0.01    0.73
  19   3   5    0.24    0.84
  21  -3   5    0.79    0.62
 -21  -3  -5    0.73    0.87
  21   3   5    0.53    0.86
 -21   3  -5    0.48    0.61
  21   3   5    0.49    0.90
 -23  -3  -5    2.31    1.09
  23  -3   5    1.22    0.69
  23   3   5    1.54    1.04
  23   3   5    2.39    1.05
 -23   3  -5    1.37    0.71
 -25   3  -5    6.36    1.05
 -28  -4   5    1.20    0.95
 -28   4   5    0.33    0.62
  26  -4  -5   10.97    1.56
 -26  -4   5   12.99    1.69
 -26   4   5   11.34    1.39
  24  -4  -5    2.11    0.81
 -24  -4   5    3.24    1.01
 -24  -4   5    1.98    0.87
 -24   4   5    2.26    0.72
 -22  -4   5   -0.14    0.65
 -22  -4   5    0.59    0.77
  22  -4  -5    0.70    0.70
 -22   4   5    0.03    0.54
 -20  -4   5    3.18    0.93
 -20  -4   5    3.36    0.92
  20  -4  -5    4.30    0.87
 -20   4   5    4.98    0.84
 -18  -4   5    3.27    0.82
 -18  -4   5    1.38    0.77
  18  -4  -5    3.92    0.87
 -18   4   5    1.63    0.65
 -16  -4   5    0.18    0.60
 -16  -4   5    0.69    0.66
  16  -4  -5    0.12    0.57
 -16   4   5    1.25    0.60
 -14  -4   5   15.62    1.61
 -14  -4   5   14.26    1.53
  14  -4  -5   15.64    1.49
 -14   4   5   14.50    1.48
 -12  -4   5    3.35    0.80
 -12  -4   5    3.58    0.79
  12  -4  -5    4.63    0.85
 -12   4   5    5.70    0.90
 -10  -4   5    6.48    0.95
 -10  -4   5    7.84    1.06
  10  -4  -5    8.56    1.07
 -10   4   5    6.08    0.97
  -8  -4   5    7.70    1.11
   8  -4  -5    8.03    1.04
  -8  -4   5    8.11    1.06
  -8   4   5    8.45    1.13
   6  -4  -5   19.37    1.82
  -6  -4   5   17.92    1.67
   6  -4  -5   19.90    1.62
  -6   4   5   24.30    1.88
   4  -4  -5    0.78    0.57
   4  -4  -5    1.09    0.60
  -4  -4   5    1.06    0.55
  -4   4   5    1.68    0.69
  -4   4   5    2.06    0.63
   2  -4  -5   12.82    1.37
   2  -4  -5   12.86    1.24
  -2  -4   5   11.70    1.20
  -2   4   5   12.07    1.45
  -2   4   5   11.82    1.29
   0  -4  -5   10.49    1.30
   0  -4  -5    9.94    1.12
   0  -4   5   10.52    1.13
   0   4   5   10.34    1.31
   0   4   5    9.35    1.19
   2  -4   5    9.51    1.09
  -2  -4  -5    9.69    1.09
  -2  -4  -5   10.33    1.28
   2   4   5    9.05    1.19
   2   4   5    9.45    1.29
   4  -4   5    1.67    0.56
  -4  -4  -5    1.61    0.72
  -4  -4  -5    2.18    0.59
   4   4   5    1.72    0.76
   4   4   5    1.28    0.66
   6  -4   5    2.71    0.64
  -6  -4  -5    3.20    0.69
  -6  -4  -5    3.72    0.89
   6   4   5    5.01    1.04
   6   4   5    4.79    0.82
   6   4   5    5.11    0.97
   8  -4   5    0.78    0.51
  -8  -4  -5    0.98    0.51
  -8  -4  -5    1.05    0.72
   8   4   5    1.14    0.54
   8   4   5    1.39    0.71
   8   4   5    1.68    0.82
 -10  -4  -5    2.89    0.92
 -10  -4  -5    1.97    0.59
  10  -4   5    2.08    0.65
  10   4   5    3.24    0.69
  10   4   5    3.69    1.02
  10   4   5    3.05    0.91
 -12  -4  -5    2.80    0.61
  12  -4   5    3.16    0.68
 -12  -4  -5    3.73    1.01
  12   4   5    3.22    1.02
  12   4   5    2.56    0.66
  12   4   5    2.57    0.90
  14  -4   5    2.50    0.64
 -14  -4  -5    2.28    0.96
  14   4   5    1.74    0.88
  14   4   5    1.56    0.94
 -16  -4  -5    4.79    1.18
  16  -4   5    4.90    0.80
  16   4   5    4.45    1.11
  16   4   5    3.66    1.08
 -18  -4  -5    3.35    1.09
  18  -4   5    2.05    0.66
  18   4   5    2.33    1.06
  18   4   5    1.97    0.96
 -20  -4  -5    4.61    1.23
  20  -4   5    3.21    0.75
  20   4   5    3.06    1.14
  22  -4   5    0.25    0.58
  22   4   5    1.41    1.06
 -23   5   5   -0.06    0.53
 -21   5   5    8.95    1.09
 -19   5   5    6.96    0.96
 -17  -5   5    0.65    0.69
  17  -5  -5    0.03    0.69
 -17   5   5   -0.04    0.54
 -15  -5   5    0.81    0.69
  15  -5  -5    2.26    0.77
 -15   5   5    1.33    0.63
 -13  -5   5    2.24    0.74
  13  -5  -5    2.47    0.78
 -13   5   5    2.91    0.73
 -11  -5   5    7.18    1.06
  11  -5  -5    7.00    1.04
 -11   5   5    9.24    1.13
  -9  -5   5    2.36    0.71
   9  -5  -5    1.61    0.71
  -9   5   5    1.00    0.64
   7  -5  -5   21.38    1.75
  -7  -5   5   19.10    1.71
  -7   5   5   18.79    1.80
   5  -5  -5   12.76    1.37
  -5  -5   5   11.32    1.28
  -5   5   5   11.44    1.44
   3  -5  -5    1.91    0.70
  -3  -5   5    1.11    0.59
  -3   5   5    2.21    0.76
   1  -5  -5    0.87    0.62
  -1  -5   5   -0.07    0.51
  -1   5   5   -0.23    0.62
  -1  -5  -5    2.23    0.71
   1  -5   5    2.82    0.65
   1   5   5    3.18    0.87
   1   5   5    2.84    0.85
   3  -5   5    2.40    0.64
  -3  -5  -5    1.85    0.71
   3   5   5    2.90    0.84
   3   5   5    3.26    0.93
  -5  -5  -5    0.98    0.63
   5  -5   5    1.45    0.54
   5   5   5    0.82    0.80
   5   5   5    0.50    0.63
   7  -5   5    4.71    0.75
  -7  -5  -5    5.91    0.89
   7   5   5    3.32    1.02
   7   5   5    4.41    0.93
  -9  -5  -5    1.14    0.62
   9  -5   5    0.87    0.51
   9   5   5    0.71    0.63
   9   5   5    1.29    0.90
 -11  -5  -5    0.73    0.59
  11  -5   5    0.94    0.51
  11   5   5    0.60    0.90
  11   5   5    0.03    0.61
  13  -5   5    0.27    0.47
  13   5   5   -0.09    0.57
 -14   6   5    0.38    0.55
 -12   6   5    6.43    0.98
 -10   6   5    0.30    0.61
  -8  -6   5    2.15    0.73
  -8   6   5    2.00    0.77
  -8   6   5    2.49    1.04
  -6  -6   5    0.76    0.59
  -6   6   5    1.55    0.76
  -6   6   5    1.30    0.95
  -4  -6   5    0.44    0.56
  -4   6   5    0.82    0.71
  -4   6   5    0.79    0.85
   2  -6  -5    1.04    0.81
  -2  -6   5    0.41    0.55
  -2   6   5    1.15    0.76
  -2   6   5    0.60    0.81
   0  -6   5    2.26    0.68
   0  -6  -5    2.13    0.82
   0   6   5    3.64    1.05
   0   6   5    3.10    0.92
   2  -6   5   13.26    1.30
  -2  -6  -5   13.06    1.52
   2   6   5   11.34    1.57
   4  -6   5    0.66    0.52
  -4  -6  -5    1.14    0.75
   4   6   5    0.00    0.77
  -6  -6  -5    1.84    0.81
   6   6   5    3.81    1.01
  -8  -6  -5    0.90    0.73
   8   6   5    1.30    0.85
 -10  -6  -5    1.80    0.77
  10   6   5    2.28    0.86
  12   6   5    1.35    0.81
  14   6   5    2.37    0.85
 -23   7   5    0.48    1.26
 -21   7   5   -0.02    1.11
 -19   7   5    0.99    1.22
 -17   7   5    0.44    1.11
 -15   7   5    0.91    1.17
 -13   7   5    1.88    1.15
 -11   7   5    1.51    1.11
  -9   7   5    0.65    1.12
  -7   7   5    3.80    1.28
  -5   7   5    3.90    1.29
  -3   7   5    1.81    1.13
  -1   7   5    7.29    1.50
   1   7   5    1.92    1.11
   3   7   5    1.43    1.04
   5   7   5    1.21    1.00
   7   7   5    1.00    0.96
   9   7   5    0.54    0.94
  11   7   5    0.55    0.92
 -12   8   5    0.05    1.16
 -10   8   5   -0.14    1.12
  -8   8   5    0.07    1.24
  -6   8   5    1.35    1.25
  -4   8   5    0.37    1.18
  -2   8   5    0.76    1.21
   0   8   5    3.37    1.31
   2   8   5    0.60    1.11
   4   8   5    0.37    1.14
 -28   0   6    1.06    0.89
 -28   0   6    2.03    0.83
  28   0  -6    2.12    0.85
 -26   0   6    1.00    0.75
 -26   0   6    0.81    0.83
  26   0  -6    0.61    0.76
 -24   0   6    7.20    1.09
 -24   0   6    5.84    1.15
  24   0  -6    4.35    0.96
  22   0  -6    0.46    0.67
 -22   0   6    0.47    0.64
 -22   0   6    1.04    0.78
  20   0  -6   -0.24    0.57
 -20   0   6    0.25    0.66
 -20   0   6    0.42    0.61
 -18   0   6    0.59    0.56
 -18   0   6    0.65    0.67
  18   0  -6    0.21    0.60
 -16   0   6    0.47    0.60
 -16   0   6    0.75    0.68
  16   0  -6    0.57    0.59
  14   0  -6   28.31    2.08
 -14   0   6   26.02    2.24
 -14   0   6   29.25    2.21
 -12   0   6    4.68    0.87
 -12   0   6    4.26    0.84
  12   0  -6    5.15    0.84
 -10   0   6    4.43    0.81
 -10   0   6    4.45    0.93
  10   0  -6    5.44    0.87
  -8   0   6   -0.24    0.53
  -8   0   6   -0.05    0.49
   8   0  -6    0.00    0.47
  -6   0   6    1.60    0.71
  -6   0   6    1.25    0.67
   6   0  -6    1.73    0.57
  -4   0   6    3.10    0.76
   4   0  -6    2.86    0.64
   4   0  -6    2.91    0.74
  -4   0   6    3.14    0.79
   2   0  -6   69.02    4.54
  -2   0   6   66.24    4.50
  -2   0   6   70.54    4.41
   2   0  -6   68.59    3.99
   0   0  -6    5.53    0.75
   0   0   6    5.15    0.92
   0   0  -6    5.46    0.94
   0   0   6    5.49    0.96
  -2   0  -6   28.65    1.95
   2   0   6   28.30    2.26
   2   0   6   31.21    2.34
  -2   0  -6   29.94    2.35
  -4   0  -6   32.46    2.16
   4   0   6   35.43    2.62
   4   0   6   34.48    2.52
  -4   0  -6   35.57    2.63
   6   0   6    0.35    0.57
  -6   0  -6    0.56    0.42
  -6   0  -6   -0.50    0.59
   6   0   6    0.64    0.60
   8   0   6    1.58    0.66
   8   0   6    1.52    0.72
  -8   0  -6    1.58    0.78
  -8   0  -6    2.02    0.47
  10   0   6    0.93    0.66
 -10   0  -6    0.43    0.69
  10   0   6    0.17    0.64
  12   0   6    1.75    0.78
  12   0   6    1.86    0.80
 -12   0  -6    2.45    0.87
 -14   0  -6    1.04    0.74
  14   0   6    3.10    0.89
  14   0   6    2.76    0.85
  16   0   6    0.48    0.69
  16   0   6    0.09    0.69
 -16   0  -6   -0.69    0.67
  18   0   6    1.36    0.83
  18   0   6    0.65    0.73
 -18   0  -6    0.67    0.78
  20   0   6    1.17    0.84
 -20   0  -6    0.58    0.83
 -31  -1   6    3.40    1.03
 -29  -1   6    8.52    1.31
  29  -1  -6    8.82    1.34
  29   1  -6    8.15    1.41
  27  -1  -6    0.45    0.75
 -27  -1   6    1.68    0.91
 -27  -1   6    0.91    0.79
  27   1  -6    0.71    0.78
 -27   1   6    0.15    0.78
 -25  -1   6   13.58    1.66
  25  -1  -6   11.35    1.42
 -25  -1   6   12.81    1.55
 -25   1   6   12.73    1.62
  25   1  -6   10.80    1.41
  23  -1  -6    2.38    0.79
 -23  -1   6    4.63    0.97
 -23  -1   6    3.55    0.99
  23   1  -6    3.22    0.91
 -23   1   6    4.68    0.92
 -23   1   6    4.26    0.98
 -21  -1   6    5.16    1.03
  21  -1  -6    4.92    0.93
 -21  -1   6    6.07    1.03
  21   1  -6    4.05    0.93
 -21   1   6    5.25    0.94
 -21   1   6    5.72    1.06
  19  -1  -6    3.96    0.86
 -19  -1   6    4.09    0.90
 -19  -1   6    3.39    0.89
 -19   1   6    3.83    0.93
  19   1  -6    4.06    0.91
 -19   1   6    5.16    0.93
 -17  -1   6    0.39    0.64
  17  -1  -6   -0.07    0.56
 -17  -1   6    0.27    0.62
  17   1  -6    1.03    0.65
 -17   1   6    0.97    0.70
 -17   1   6    0.60    0.60
 -15  -1   6   -0.41    0.57
 -15  -1   6   -0.05    0.57
  15  -1  -6    0.04    0.57
  15   1  -6    0.93    0.61
 -15   1   6    0.58    0.55
 -15   1   6    0.83    0.65
 -13  -1   6    0.95    0.64
 -13  -1   6    1.04    0.69
  13  -1  -6    0.72    0.60
 -13   1   6    1.36    0.70
 -13   1   6    1.01    0.61
  13   1  -6    1.72    0.72
 -11  -1   6    2.82    0.78
  11  -1  -6    2.15    0.64
 -11  -1   6    2.61    0.67
 -11   1   6    2.87    0.76
  11   1  -6    1.68    0.66
 -11   1   6    2.59    0.78
   9  -1  -6   18.96    1.52
  -9  -1   6   17.26    1.64
  -9  -1   6   16.65    1.58
   9   1  -6   17.27    1.54
  -9   1   6   15.75    1.67
  -9   1   6   17.50    1.56
  -7  -1   6    7.57    1.07
   7  -1  -6    8.06    1.15
   7  -1  -6    8.26    0.98
  -7  -1   6    8.25    1.09
   7   1  -6    6.50    0.93
  -7   1   6    8.38    1.16
  -7   1   6    6.54    1.03
  -5  -1   6   13.81    1.44
   5  -1  -6   12.50    1.25
  -5  -1   6   13.30    1.41
   5  -1  -6   15.53    1.56
  -5   1   6   13.51    1.50
  -5   1   6   13.82    1.44
   5   1  -6   14.53    1.33
  -3  -1   6    8.39    1.16
   3  -1  -6   11.69    1.38
   3  -1  -6    9.88    1.12
  -3  -1   6   10.55    1.29
   3   1  -6   11.23    1.19
  -3   1   6   11.15    1.32
  -3   1   6   11.55    1.37
   1  -1  -6   24.51    1.68
  -1  -1   6   22.45    1.90
  -1  -1   6   24.84    1.91
   1  -1  -6   25.13    2.03
   1   1  -6   21.02    1.68
  -1   1   6   20.41    1.88
  -1   1   6   22.55    1.98
   1   1  -6   21.01    1.93
  -1  -1  -6    9.25    1.04
  -1  -1  -6    9.17    1.25
   1  -1   6   10.50    1.25
   1  -1   6    9.75    1.22
   1   1   6   10.75    1.28
   1   1   6    9.25    1.23
  -1   1  -6   10.03    1.05
  -1   1  -6   10.17    1.31
   3  -1   6   12.36    1.39
   3  -1   6   14.06    1.42
  -3  -1  -6   14.12    1.55
  -3  -1  -6   14.89    1.16
   3   1   6   12.59    1.42
  -3   1  -6   10.47    1.42
  -3   1  -6   11.78    1.13
   3   1   6   12.64    1.49
  -5  -1  -6    2.73    0.56
  -5  -1  -6    2.56    0.84
   5  -1   6    3.04    0.79
   5  -1   6    2.38    0.75
   5   1   6    2.96    0.82
   5   1   6    2.10    0.76
  -5   1  -6    1.71    0.77
  -7  -1  -6    0.65    0.42
   7  -1   6    0.84    0.59
  -7  -1  -6    0.76    0.77
   7  -1   6    1.01    0.63
   7   1   6    1.65    0.70
   7   1   6    1.34    0.71
  -7   1  -6    0.86    0.66
  -9  -1  -6    2.92    0.88
   9  -1   6    2.93    0.76
   9  -1   6    4.06    0.88
  -9  -1  -6    3.05    0.56
   9   1   6    5.06    1.01
   9   1   6    3.63    0.93
  -9   1  -6    3.04    0.80
  11  -1   6    6.35    1.04
  11  -1   6    6.39    1.04
 -11  -1  -6    6.98    1.19
  11   1   6    6.32    1.13
  11   1   6    5.13    1.03
 -11   1  -6    6.21    1.06
  13  -1   6    7.16    1.10
  13  -1   6    7.68    1.12
 -13  -1  -6    7.15    1.23
  13   1   6    8.06    1.24
  13   1   6    6.07    1.13
 -13   1  -6    5.95    1.08
  15  -1   6    5.61    1.04
 -15  -1  -6    5.98    1.18
  15   1   6    5.56    1.14
  15   1   6    6.47    1.10
 -15   1  -6    6.34    1.10
  17  -1   6    0.28    0.67
 -17  -1  -6   -0.57    0.73
  17   1   6   -0.31    0.73
  17   1   6    0.06    0.76
 -17   1  -6    0.26    0.74
 -19  -1  -6    0.43    0.82
  19  -1   6    0.38    0.74
  19   1   6   -0.06    0.79
  19   1   6   -0.56    0.73
 -19   1  -6   -0.03    0.77
  21   1   6    0.29    0.83
 -30  -2   6    8.68    1.40
 -28  -2   6    3.60    1.13
 -28  -2   6    2.51    0.91
  26  -2  -6    5.13    1.05
 -26  -2   6    9.09    1.39
 -26  -2   6    8.63    1.28
 -26   2   6    6.90    1.21
 -24  -2   6    1.08    0.80
 -24  -2   6    1.48    0.87
  24  -2  -6    1.22    0.78
 -24   2   6    1.54    0.80
 -22  -2   6    1.74    0.86
 -22  -2   6    1.01    0.76
  22  -2  -6    0.73    0.69
 -22   2   6    0.76    0.71
 -20  -2   6    5.33    1.00
  20  -2  -6    4.64    0.96
 -20  -2   6    4.28    1.01
 -20   2   6    5.36    0.99
 -18  -2   6    1.23    0.66
 -18  -2   6    1.45    0.78
  18  -2  -6    1.80    0.73
 -18   2   6    1.16    0.62
 -18   2   6    1.03    0.72
 -16  -2   6    4.07    0.94
 -16  -2   6    4.35    0.87
  16  -2  -6    3.70    0.85
 -16   2   6    3.50    0.79
 -16   2   6    3.69    0.86
 -14  -2   6    3.07    0.78
 -14  -2   6    3.30    0.80
  14  -2  -6    2.81    0.74
 -14   2   6    4.12    0.82
 -14   2   6    4.30    0.91
  12  -2  -6    6.99    0.98
 -12  -2   6    5.17    1.00
 -12  -2   6    6.21    0.97
 -12   2   6    6.30    0.94
 -12   2   6    6.54    1.05
  10  -2  -6    2.59    0.71
 -10  -2   6    2.28    0.74
 -10  -2   6    2.58    0.77
 -10   2   6    3.03    0.74
 -10   2   6    2.57    0.76
   8  -2  -6    1.02    0.57
  -8  -2   6    1.17    0.62
   8  -2  -6    1.20    0.69
  -8  -2   6    0.98    0.65
  -8   2   6    1.14    0.64
  -8   2   6    1.29    0.67
   6  -2  -6    3.28    0.74
  -6  -2   6    3.76    0.77
  -6  -2   6    3.58    0.78
   6  -2  -6    3.99    0.91
  -6   2   6    4.38    0.85
  -6   2   6    2.92    0.82
   4  -2  -6   12.68    1.25
   4  -2  -6   12.38    1.48
  -4  -2   6   12.51    1.36
  -4  -2   6   12.98    1.36
  -4   2   6   11.94    1.40
  -4   2   6   12.88    1.48
  -2  -2   6    8.20    1.09
  -2  -2   6    9.38    1.18
   2  -2  -6    8.72    1.21
   2  -2  -6    8.03    0.96
  -2   2   6    7.90    1.14
  -2   2   6    7.22    1.14
   0  -2  -6    6.33    0.84
   0  -2   6    5.66    0.93
   0  -2  -6    5.33    1.00
   0  -2   6    6.57    1.01
   0   2   6    7.61    1.11
   0   2   6    6.03    1.04
   2  -2   6    2.68    0.75
  -2  -2  -6    3.29    0.91
  -2  -2  -6    2.62    0.63
   2  -2   6    2.72    0.73
   2   2   6    3.73    0.89
   2   2   6    2.90    0.79
  -2   2  -6    3.50    0.81
  -4  -2  -6    0.81    0.75
   4  -2   6    0.90    0.60
   4  -2   6    0.73    0.62
  -4  -2  -6    0.71    0.49
  -4   2  -6    0.29    0.59
   4   2   6    0.98    0.65
   4   2   6    1.25    0.74
  -6  -2  -6    0.84    0.49
   6  -2   6    1.09    0.61
  -6  -2  -6    1.27    0.80
   6  -2   6    1.02    0.63
   6   2   6    0.17    0.68
   6   2   6    0.41    0.70
  -6   2  -6    0.41    0.64
  -8  -2  -6    2.54    0.90
  -8  -2  -6    2.57    0.58
   8  -2   6    2.38    0.73
  -8   2  -6    1.05    0.71
   8   2   6    2.49    0.82
   8   2   6    2.48    0.90
 -10  -2  -6    6.44    1.14
 -10  -2  -6    6.77    0.77
  10  -2   6    6.12    1.00
 -10   2  -6    6.73    1.08
  10   2   6    5.54    1.10
  10   2   6    7.33    1.24
 -12  -2  -6    6.50    1.18
  12  -2   6    5.97    0.98
  12   2   6    5.41    1.08
  12   2   6    4.92    1.14
 -12   2  -6    5.60    1.01
  14  -2   6    3.60    0.85
 -14  -2  -6    4.17    1.03
  14   2   6    4.24    1.11
 -14   2  -6    4.66    0.95
  14   2   6    4.61    0.99
  16  -2   6    0.37    0.64
 -16  -2  -6    0.45    0.82
  16   2   6    0.90    0.88
  16   2   6    0.79    0.83
 -16   2  -6    1.05    0.72
  18  -2   6    1.04    0.74
 -18  -2  -6    0.91    0.92
  18   2   6    0.89    0.89
 -18   2  -6    1.00    0.77
  18   2   6    1.15    0.88
  20   2   6    0.98    1.09
 -20   2  -6    1.42    0.82
  20   2   6    0.99    0.97
  22   2   6    1.58    1.01
 -27  -3   6    6.79    1.33
 -25  -3   6    4.51    1.06
 -25  -3   6    5.45    1.23
 -25   3   6    5.85    1.24
 -23  -3   6   12.67    1.62
  23  -3  -6   10.50    1.38
 -23  -3   6    9.12    1.33
 -23   3   6   10.41    1.37
 -21  -3   6    0.36    0.75
 -21  -3   6    0.53    0.76
  21  -3  -6    0.24    0.71
 -21   3   6    0.72    0.73
  19  -3  -6    6.05    1.09
 -19  -3   6    6.99    1.26
 -19  -3   6    6.96    1.16
 -19   3   6    9.07    1.26
 -17  -3   6    2.35    0.87
 -17  -3   6    2.53    0.85
  17  -3  -6    1.81    0.73
 -17   3   6    2.47    0.81
 -15  -3   6    0.63    0.68
  15  -3  -6    1.12    0.64
 -15  -3   6    1.76    0.77
 -15   3   6    0.99    0.71
 -13  -3   6   -0.01    0.60
  13  -3  -6   -0.09    0.57
 -13  -3   6   -0.35    0.62
 -13   3   6    0.75    0.66
 -11  -3   6    2.14    0.74
  11  -3  -6    1.77    0.70
 -11  -3   6    2.59    0.77
 -11   3   6    2.44    0.80
 -11   3   6    2.55    0.70
  -9  -3   6    1.88    0.69
  -9  -3   6    1.95    0.71
   9  -3  -6    2.56    0.74
   9  -3  -6    1.87    0.72
  -9   3   6    0.98    0.68
  -9   3   6    1.15    0.65
   7  -3  -6    3.86    0.91
  -7  -3   6    4.22    0.85
  -7  -3   6    4.32    0.86
   7  -3  -6    5.61    0.89
  -7   3   6    5.59    0.95
  -7   3   6    4.32    0.94
   5  -3  -6    1.70    0.74
   5  -3  -6    1.43    0.59
  -5  -3   6    0.99    0.63
  -5  -3   6    1.45    0.66
  -5   3   6    2.03    0.70
  -5   3   6    2.14    0.79
   3  -3  -6    4.32    0.93
  -3  -3   6    3.79    0.82
  -3  -3   6    3.55    0.82
   3  -3  -6    3.82    0.76
  -3   3   6    6.03    0.99
  -3   3   6    4.50    0.94
  -1  -3   6    1.76    0.67
   1  -3  -6    2.52    0.65
   1  -3  -6    1.93    0.81
  -1   3   6    3.33    0.90
  -1   3   6    2.86    0.77
  -1  -3  -6    2.80    0.68
  -1  -3  -6    2.53    0.85
   1  -3   6    3.24    0.76
   1   3   6    2.29    0.75
   1   3   6    1.82    0.78
  -3  -3  -6    1.50    0.59
  -3  -3  -6    2.48    0.88
   3  -3   6    2.37    0.70
   3   3   6    1.37    0.74
   3   3   6    1.18    0.79
   5  -3   6    7.07    1.06
  -5  -3  -6    7.48    1.24
  -5  -3  -6    8.98    0.98
   5   3   6    7.77    1.24
   5   3   6    8.76    1.25
  -7  -3  -6    5.87    1.12
   7  -3   6    5.26    0.91
  -7  -3  -6    5.56    0.80
   7   3   6    6.35    1.17
   7   3   6    6.30    1.11
  -9  -3  -6    0.03    0.46
  -9  -3  -6   -0.29    0.74
   9  -3   6    0.28    0.59
   9   3   6   -0.11    0.73
   9   3   6   -0.12    0.66
 -11  -3  -6    1.90    0.93
  11  -3   6    1.43    0.67
 -11   3  -6    1.00    0.68
  11   3   6    2.01    0.89
  11   3   6    1.66    0.90
 -13  -3  -6    4.59    1.11
  13  -3   6    3.50    0.82
 -13   3  -6    4.23    0.91
  13   3   6    4.44    1.10
  13   3   6    3.74    1.10
 -15  -3  -6    1.37    0.93
  15  -3   6    2.38    0.77
  15   3   6    1.21    0.91
  15   3   6    1.43    0.88
 -15   3  -6    1.21    0.76
 -17  -3  -6    0.85    0.98
  17  -3   6    0.35    0.64
  17   3   6    0.60    0.96
  17   3   6    1.27    0.92
 -17   3  -6    0.12    0.70
 -19   3  -6    0.23    0.76
 -20   4   6    2.02    0.83
  18  -4  -6    0.75    0.75
 -18  -4   6    0.27    0.75
 -18   4   6    0.92    0.73
 -16  -4   6    1.39    0.77
  16  -4  -6    0.80    0.77
 -16   4   6    0.23    0.67
  14  -4  -6    0.74    0.73
 -14  -4   6   -0.44    0.62
 -14   4   6   -0.02    0.65
 -12  -4   6    7.44    1.16
  12  -4  -6    9.25    1.26
 -12   4   6    9.09    1.28
  10  -4  -6    4.48    0.93
 -10  -4   6    5.36    0.98
 -10   4   6    5.56    1.03
   8  -4  -6    6.66    1.05
  -8  -4   6    6.97    1.06
  -8   4   6    6.56    1.14
  -6  -4   6    3.82    0.85
   6  -4  -6    3.75    0.83
  -6   4   6    5.88    1.06
   4  -4  -6    1.73    0.68
  -4  -4   6    1.67    0.69
  -4   4   6    1.91    0.80
   2  -4  -6   16.73    1.51
  -2  -4   6   15.63    1.58
  -2   4   6   15.96    1.77
   0  -4   6   11.09    1.32
   0  -4  -6   12.41    1.53
   0  -4  -6   10.57    1.25
   0   4   6   12.26    1.57
  -2  -4  -6    1.92    0.86
   2  -4   6    1.59    0.67
  -2  -4  -6    1.53    0.65
   2   4   6    1.69    0.81
   2   4   6    2.29    0.89
  -4  -4  -6   -0.10    0.53
   4  -4   6   -0.05    0.55
  -4  -4  -6    0.23    0.79
   4   4   6    0.70    0.82
   4   4   6    0.03    0.67
   6  -4   6    4.97    0.86
  -6  -4  -6    4.81    0.81
  -6  -4  -6    4.83    1.10
   6   4   6    4.80    1.16
   6   4   6    4.24    0.86
   6   4   6    4.45    1.03
  -8  -4  -6    0.41    0.55
   8  -4   6   -0.02    0.58
  -8  -4  -6   -0.42    0.73
   8   4   6    0.61    0.55
   8   4   6    0.66    0.83
   8   4   6    0.40    0.75
  10  -4   6    0.66    0.61
 -10  -4  -6    1.02    0.87
  10   4   6    0.50    0.80
  10   4   6    0.51    0.84
  12  -4   6    1.27    0.70
 -12  -4  -6    0.22    0.88
  12   4   6    1.05    0.86
  14  -4   6    0.17    0.62
 -14  -4  -6   -0.54    0.87
  14   4   6   -0.44    0.78
 -16  -4  -6    0.25    0.96
  16   4   6    0.17    0.91
 -13   5   6    0.34    0.70
 -11   5   6    0.04    0.69
  -9   5   6    1.18    0.79
   7  -5  -6    2.59    0.88
  -7  -5   6    2.55    0.81
  -7   5   6    2.28    0.89
   5  -5  -6   20.93    1.88
  -5  -5   6   18.86    1.84
  -5   5   6   22.06    2.10
  -3  -5   6    5.56    0.99
   3  -5  -6    6.24    1.04
  -3   5   6    8.34    1.31
   1  -5  -6    1.20    0.72
  -1  -5   6    1.17    0.68
  -1   5   6    1.02    0.91
   1  -5   6    1.14    0.66
  -1  -5  -6    0.53    0.69
   1   5   6    0.62    0.73
  -3  -5  -6    0.76    0.68
   3  -5   6    0.60    0.60
   3   5   6    0.43    0.71
   5  -5   6    3.20    0.77
  -5  -5  -6    2.86    0.80
   5   5   6    2.47    0.83
  -7  -5  -6    2.94    0.81
   7  -5   6    3.10    0.76
   7   5   6    3.53    0.90
   9  -5   6    3.72    0.79
   9   5   6    3.05    0.84
  -6   6   6    0.83    0.97
  -4   6   6    0.84    0.91
  -2   6   6    1.03    0.94
   0   6   6    0.18    0.90
   2   6   6    7.06    1.32
   4   6   6    0.82    0.88
   6   6   6    5.02    1.14
   8   6   6    1.72    0.90
  10   6   6    1.64    0.88
 -19   7   6    0.07    1.25
 -17   7   6    1.62    1.33
 -15   7   6   -0.59    1.09
 -13   7   6    0.37    1.19
 -11   7   6   -0.17    1.11
  -9   7   6    0.28    1.17
  -7   7   6   -0.50    1.06
  -5   7   6   -0.16    1.04
  -3   7   6    0.43    1.11
  -1   7   6   -0.37    1.03
   1   7   6    1.11    1.08
   3   7   6    1.30    1.10
   5   7   6    0.67    1.03
   7   7   6   -0.01    0.89
   9   7   6    0.00    0.90
  11   7   6    0.63    0.93
 -26   0   7    0.40    0.83
 -24   0   7    2.51    0.96
 -22   0   7    7.84    1.34
  22   0  -7    5.80    1.11
 -22   0   7    6.61    1.17
  20   0  -7   -0.31    0.64
 -20   0   7    0.99    0.77
 -20   0   7    0.19    0.78
  18   0  -7    0.19    0.74
 -18   0   7    1.08    0.79
 -18   0   7    0.33    0.70
 -16   0   7    0.75    0.81
 -16   0   7    0.41    0.72
  16   0  -7    0.19    0.66
 -14   0   7    7.32    1.25
 -14   0   7    7.53    1.15
  14   0  -7    6.64    1.06
 -12   0   7   25.53    2.17
  12   0  -7   24.98    2.03
 -12   0   7   24.06    2.18
 -10   0   7    0.59    0.70
 -10   0   7    0.48    0.71
  10   0  -7    0.19    0.61
  -8   0   7    1.08    0.68
  -8   0   7    1.27    0.77
   8   0  -7    0.58    0.62
   6   0  -7    3.95    0.84
  -6   0   7    3.91    0.98
  -6   0   7    5.10    1.03
   4   0  -7    1.87    0.70
  -4   0   7    1.59    0.80
  -4   0   7    2.83    0.90
   4   0  -7    2.27    0.86
  -2   0   7    3.21    0.90
  -2   0   7    2.89    0.87
   2   0  -7    2.82    0.72
   2   0  -7    3.56    0.94
   0   0   7   12.90    1.47
   0   0  -7   12.71    1.61
   0   0   7   13.26    1.59
   0   0  -7   12.06    1.29
  -2   0  -7   11.38    1.22
  -2   0  -7   12.07    1.52
   2   0   7   11.05    1.41
   2   0   7   11.20    1.45
   4   0   7    2.99    0.93
  -4   0  -7    2.35    0.63
  -4   0  -7    3.01    0.99
   4   0   7    3.00    0.91
  -6   0  -7    5.75    1.12
   6   0   7    7.48    1.18
   6   0   7    5.40    1.10
  -8   0  -7   22.61    2.20
   8   0   7   23.41    2.17
   8   0   7   23.74    2.18
 -10   0  -7   -0.02    0.80
  10   0   7    0.48    0.74
  10   0   7    0.03    0.74
  12   0   7    0.43    0.80
  12   0   7    0.35    0.77
 -12   0  -7    0.36    0.82
 -27  -1   7    9.26    1.47
 -25  -1   7    5.54    1.19
 -23  -1   7   -0.16    0.78
 -23  -1   7    0.45    0.81
 -21  -1   7    1.34    0.90
 -21  -1   7    1.75    0.90
  21  -1  -7    1.29    0.81
 -21   1   7    1.52    0.90
 -21   1   7    1.03    0.82
  21   1  -7    1.70    0.89
 -19  -1   7    1.52    0.90
 -19  -1   7    2.20    0.92
  19  -1  -7    2.36    0.87
 -19   1   7    0.60    0.81
  19   1  -7    0.79    0.82
 -19   1   7    1.04    0.75
 -17  -1   7    1.39    0.82
 -17  -1   7    2.21    0.85
  17  -1  -7    2.96    0.89
 -17   1   7    2.51    0.92
 -17   1   7    1.96    0.82
  17   1  -7    1.12    0.80
 -15  -1   7    3.56    0.93
 -15  -1   7    4.05    0.98
  15  -1  -7    2.74    0.83
  15   1  -7    2.72    0.89
 -15   1   7    3.23    0.89
 -15   1   7    2.91    0.93
  13  -1  -7   10.61    1.31
 -13  -1   7    9.46    1.40
 -13  -1   7    9.04    1.28
 -13   1   7   10.48    1.35
  13   1  -7    9.62    1.27
 -13   1   7    9.67    1.40
 -11  -1   7    4.48    0.96
  11  -1  -7    5.31    0.97
 -11  -1   7    6.18    1.13
 -11   1   7    5.27    1.05
 -11   1   7    5.10    0.98
  11   1  -7    4.63    0.93
  -9  -1   7    0.39    0.66
   9  -1  -7    0.09    0.61
  -9  -1   7    0.21    0.65
  -9   1   7    0.22    0.72
   9   1  -7   -0.34    0.64
  -9   1   7   -0.04    0.66
   7  -1  -7   15.98    1.53
  -7  -1   7   15.99    1.72
   7  -1  -7   16.03    1.69
  -7  -1   7   14.53    1.64
  -7   1   7   15.65    1.72
  -7   1   7   16.06    1.78
   7   1  -7   15.64    1.58
   5  -1  -7    2.91    0.77
  -5  -1   7    2.46    0.82
  -5  -1   7    3.67    0.91
   5  -1  -7    3.34    0.99
  -5   1   7    3.91    0.97
  -5   1   7    3.14    0.91
   5   1  -7    3.20    0.79
  -3  -1   7    3.20    0.91
   3  -1  -7    3.54    0.76
   3  -1  -7    5.28    1.11
  -3  -1   7    4.21    0.98
  -3   1   7    3.96    0.95
   3   1  -7    2.88    0.75
  -3   1   7    2.34    0.87
   1  -1  -7    1.97    0.91
  -1  -1   7    2.36    0.84
  -1  -1   7    1.62    0.75
   1  -1  -7    1.08    0.60
  -1   1   7    2.49    0.89
   1   1  -7    1.87    0.85
   1   1  -7    1.04    0.61
  -1   1   7    1.60    0.84
   1  -1   7    0.94    0.74
  -1  -1  -7    1.39    0.60
  -1  -1  -7    1.18    0.88
   1  -1   7    0.42    0.70
  -1   1  -7    0.71    0.74
  -1   1  -7    1.17    0.59
   1   1   7    1.00    0.80
   1   1   7    1.07    0.77
  -3  -1  -7    4.20    1.05
   3  -1   7    4.14    0.97
  -3  -1  -7    3.49    0.70
   3  -1   7    4.07    0.97
   3   1   7    4.15    1.04
   3   1   7    4.08    1.02
  -3   1  -7    2.98    0.93
   5  -1   7   13.59    1.61
  -5  -1  -7   12.24    1.24
   5  -1   7   14.32    1.59
  -5  -1  -7   14.62    1.77
  -5   1  -7   13.77    1.67
   5   1   7   12.02    1.54
   5   1   7   13.61    1.70
  -7  -1  -7    8.16    1.34
   7  -1   7    6.51    1.19
   7  -1   7    8.36    1.24
   7   1   7    8.53    1.34
   7   1   7    9.30    1.43
  -7   1  -7    9.58    1.36
   9  -1   7    0.40    0.72
  -9  -1  -7    0.29    0.85
  -9   1  -7   -0.10    0.79
   9   1   7    0.91    0.81
   9   1   7   -0.22    0.76
 -11  -1  -7    5.74    1.24
  11  -1   7    6.60    1.13
  11   1   7    5.43    1.20
 -11   1  -7    6.85    1.18
  11   1   7    5.43    1.21
 -13  -1  -7    3.87    1.15
  13  -1   7    4.46    1.14
  13   1   7    4.35    1.13
  13   1   7    3.80    1.10
 -13   1  -7    3.30    1.04
  15   1   7    0.92    0.91
  17   1   7    0.48    0.92
 -22  -2   7    2.13    0.99
 -22  -2   7    4.26    1.08
  20  -2  -7    5.82    1.11
 -20  -2   7    5.74    1.15
 -20  -2   7    5.61    1.20
 -20   2   7    7.39    1.33
  18  -2  -7    6.13    1.16
 -18  -2   7    8.22    1.31
 -18  -2   7    6.65    1.26
 -18   2   7    5.49    1.18
 -16  -2   7    9.05    1.38
  16  -2  -7    7.19    1.20
 -16  -2   7    9.68    1.37
 -16   2   7    8.54    1.33
 -14  -2   7    2.52    0.90
 -14  -2   7    2.97    0.90
  14  -2  -7    2.43    0.82
 -14   2   7    2.09    0.87
 -14   2   7    2.80    0.87
 -12  -2   7    8.77    1.30
  12  -2  -7    8.27    1.17
 -12  -2   7    8.94    1.29
 -12   2   7    9.28    1.28
 -12   2   7    7.46    1.27
 -10  -2   7    2.48    0.88
 -10  -2   7    2.92    0.85
  10  -2  -7    2.22    0.76
 -10   2   7    1.66    0.85
 -10   2   7    2.84    0.87
   8  -2  -7    6.25    0.98
  -8  -2   7    6.81    1.15
  -8  -2   7    7.35    1.16
   8  -2  -7    7.28    1.19
  -8   2   7    4.46    1.06
  -8   2   7    6.90    1.14
   6  -2  -7    5.41    1.14
  -6  -2   7    3.57    0.90
   6  -2  -7    5.86    0.94
  -6  -2   7    4.53    0.95
  -6   2   7    5.92    1.16
  -6   2   7    5.51    1.06
  -4  -2   7    7.42    1.15
  -4  -2   7    5.96    1.03
   4  -2  -7    5.73    0.91
   4  -2  -7    5.99    1.17
  -4   2   7    7.63    1.16
  -4   2   7    6.42    1.18
   2  -2  -7    1.68    0.65
  -2  -2   7    0.70    0.70
   2  -2  -7    1.05    0.86
  -2  -2   7    0.91    0.69
  -2   2   7    0.95    0.79
  -2   2   7    1.05    0.80
   0  -2  -7    1.75    0.63
   0  -2   7    1.29    0.73
   0  -2  -7    2.18    0.83
   0  -2   7    1.42    0.72
   0   2   7    2.33    0.94
   0   2   7    2.05    0.82
   2  -2   7    0.45    0.68
  -2  -2  -7    1.07    0.87
  -2  -2  -7    0.46    0.55
   2   2   7    0.66    0.80
   2   2   7    0.87    0.74
   4  -2   7    1.03    0.72
  -4  -2  -7    0.98    0.57
  -4  -2  -7    0.15    0.86
  -4   2  -7    0.72    0.77
   4   2   7    0.67    0.79
   4   2   7    0.91    0.86
   6  -2   7    0.40    0.70
  -6  -2  -7   -0.29    0.49
  -6  -2  -7    0.51    0.87
  -6   2  -7    0.37    0.76
   6   2   7    0.83    0.82
   6   2   7    0.55    0.80
   8  -2   7    0.43    0.73
  -8  -2  -7    0.59    0.91
   8   2   7    1.07    0.82
   8   2   7    0.37    0.84
  -8   2  -7    0.21    0.76
 -10  -2  -7    3.14    1.13
  10  -2   7    2.51    0.92
  10   2   7    3.43    1.08
  10   2   7    3.64    1.09
 -10   2  -7    3.90    1.05
 -12  -2  -7    3.57    1.20
  12   2   7    1.97    1.03
  12   2   7    3.02    1.08
  14   2   7    0.46    0.92
 -23  -3   7    0.86    0.98
 -21  -3   7    4.61    1.20
 -19  -3   7    2.41    1.04
 -17  -3   7    7.95    1.35
 -15  -3   7    4.80    1.08
 -15  -3   7    4.42    1.08
  15  -3  -7    3.32    0.94
 -15   3   7    4.87    1.10
  13  -3  -7    4.21    0.95
 -13  -3   7    2.63    0.94
 -13  -3   7    4.12    1.03
 -13   3   7    3.87    1.05
  11  -3  -7    1.21    0.74
 -11  -3   7    2.08    0.86
 -11   3   7    1.47    0.86
   9  -3  -7    1.56    0.80
  -9  -3   7    1.09    0.78
  -9   3   7    1.69    0.86
   7  -3  -7    1.60    0.78
   7  -3  -7    3.13    0.94
  -7  -3   7    2.58    0.85
  -7   3   7    1.62    0.86
   5  -3  -7    5.69    1.15
  -5  -3   7    4.86    0.98
   5  -3  -7    4.53    0.95
  -5   3   7    4.76    1.03
  -5   3   7    4.70    1.13
   3  -3  -7    1.48    0.89
   3  -3  -7    0.71    0.66
  -3  -3   7    0.78    0.72
  -3   3   7    1.38    0.80
  -3   3   7    1.40    0.90
   1  -3  -7    1.78    0.96
   1  -3  -7    3.24    0.83
  -1  -3   7    2.73    0.84
  -1   3   7    2.67    0.96
  -1   3   7    4.13    1.11
  -1  -3  -7    0.83    0.85
   1  -3   7    0.53    0.71
  -1  -3  -7    0.10    0.63
   1   3   7    1.34    0.88
   1   3   7    0.38    0.74
  -3  -3  -7    5.00    0.90
  -3  -3  -7    3.74    1.10
   3  -3   7    4.76    0.98
   3   3   7    4.31    1.15
   3   3   7    3.73    1.01
   5  -3   7    0.92    0.72
  -5  -3  -7   -0.04    0.59
  -5  -3  -7   -0.29    0.87
   5   3   7   -0.11    0.76
   5   3   7    1.11    0.90
  -7  -3  -7   -0.24    0.87
   7  -3   7    0.26    0.73
   7   3   7   -0.07    0.88
   7   3   7    0.73    0.84
  -9  -3  -7    0.58    0.96
   9   3   7    1.00    0.86
 -11  -3  -7    6.52    1.43
  11   3   7    5.13    1.23
   6  -4  -7    0.76    0.77
   4  -4  -7    4.15    0.97
   2  -4  -7    3.94    0.95
   0  -4  -7    1.61    0.79
  -2  -4  -7   -0.40    0.64
  -4  -4  -7    1.10    0.73
   6   4   7    0.87    0.66
   1   5   7    3.87    1.05
   3   5   7    2.95    0.95
   5   5   7    1.50    0.80
   7   5   7    0.92    0.77
  -6   6   7    0.01    1.00
  -4   6   7    0.32    0.96
  -2   6   7    1.76    1.05
   0   6   7    2.68    1.11
   2   6   7    2.12    1.03
   4   6   7    0.64    0.89
   6   6   7    1.10    0.86
 -22   0   8    3.51    1.15
 -20   0   8    3.29    1.10
 -18   0   8    0.44    0.92
 -16   0   8    8.26    1.40
 -14   0   8    4.43    1.23
 -14   0   8    5.42    1.19
  14   0  -8    3.92    1.06
 -12   0   8   11.40    1.53
  12   0  -8    9.03    1.33
 -12   0   8    9.73    1.52
 -10   0   8   13.81    1.67
  10   0  -8   11.13    1.42
 -10   0   8   10.88    1.61
  -8   0   8    0.23    0.79
   8   0  -8    0.08    0.73
  -8   0   8    0.70    0.84
  -6   0   8   -0.11    0.77
   6   0  -8   -0.41    0.68
  -6   0   8    0.52    0.83
  -4   0   8   -0.17    0.80
   4   0  -8   -0.44    0.66
  -4   0   8    0.39    0.86
   2   0  -8    0.52    0.69
   2   0  -8    0.11    0.86
  -2   0   8    0.11    0.84
  -2   0   8    0.76    0.88
   0   0  -8   -0.60    0.62
   0   0   8   -0.08    0.82
   0   0   8    0.53    0.88
   0   0  -8    1.25    0.94
   2   0   8    4.41    1.15
  -2   0  -8    4.61    1.32
   2   0   8    3.57    1.05
   4   0   8    1.83    0.92
   6   0   8    5.14    1.18
   8   0   8    2.12    0.98
 -17   1   8    8.98    1.45
 -15  -1   8   -0.27    0.81
 -15  -1   8    0.62    0.92
 -15   1   8    0.46    0.86
 -13  -1   8    3.83    1.08
  13  -1  -8    3.97    1.10
 -13  -1   8    2.99    1.02
 -13   1   8    4.38    1.08
  13   1  -8    3.13    1.04
 -11  -1   8    4.64    1.17
  11  -1  -8    3.72    0.98
 -11  -1   8    4.97    1.11
  11   1  -8    5.29    1.08
 -11   1   8    5.92    1.28
 -11   1   8    6.93    1.22
  -9  -1   8   10.46    1.50
   9  -1  -8   12.11    1.45
  -9  -1   8   11.14    1.52
  -9   1   8   12.60    1.60
  -9   1   8   11.74    1.63
   9   1  -8   12.55    1.49
  -7  -1   8    0.63    0.82
  -7  -1   8    0.83    0.80
   7  -1  -8    0.50    0.74
  -7   1   8    0.88    0.88
   7   1  -8    1.08    0.76
  -7   1   8    0.01    0.80
   5  -1  -8    0.42    0.86
   5  -1  -8    0.36    0.71
  -5  -1   8    0.03    0.80
  -5  -1   8    0.75    0.83
   5   1  -8    0.36    0.71
  -5   1   8    1.31    0.96
  -5   1   8    0.94    0.95
  -3  -1   8    0.68    0.82
   3  -1  -8    0.54    0.71
   3  -1  -8    0.97    0.98
  -3  -1   8    0.95    0.87
  -3   1   8    1.13    0.93
  -3   1   8    0.81    0.92
   3   1  -8    0.42    0.68
  -1  -1   8    0.90    0.96
   1  -1  -8    0.52    0.69
  -1  -1   8    0.36    0.78
   1  -1  -8    0.39    0.96
  -1   1   8    0.51    0.91
  -1   1   8    1.18    0.90
  -1  -1  -8   -0.25    0.63
   1  -1   8    0.07    0.81
  -1  -1  -8    1.05    1.01
   1   1   8    0.05    0.86
   1   1   8    0.69    0.88
  -3  -1  -8    1.26    1.10
   3   1   8    0.95    0.96
   3   1   8    0.98    0.93
   5   1   8    9.98    1.54
   7   1   8    2.57    1.06
 -16  -2   8    5.65    1.24
 -14  -2   8    1.17    0.86
 -12  -2   8    3.53    1.04
 -10  -2   8    1.82    0.94
 -10   2   8    0.96    0.87
  -8  -2   8    5.05    1.18
   8  -2  -8    4.41    1.00
  -8   2   8    6.69    1.23
   6  -2  -8    1.70    1.02
   6  -2  -8    1.80    0.81
  -6   2   8    1.62    0.97
   4  -2  -8   -0.29    0.67
   4  -2  -8   -0.14    0.92
  -4   2   8    0.56    0.90
   2  -2  -8    0.22    0.97
   2  -2  -8    0.78    0.71
  -2   2   8    1.19    0.95
   0  -2  -8    2.35    1.10
   0  -2  -8    1.64    0.75
   0   2   8    2.11    1.05
  -2  -2  -8   -0.05    0.99
   2   2   8    0.83    0.99
   4   2   8    2.30    1.06
   1  -3  -8    0.33    0.74
   1  -3  -8    1.82    1.12
  -1  -3  -8    1.96    1.23
  -1  -3  -8    1.02    0.76
   3   3   8    7.15    1.57
   1   5   8    0.47    0.85
   3   5   8    1.23    0.86
   0   0   0    0.00    0.00
;
_shelx_hkl_checksum     8772
_shelx_res_file
;
    shelx.res created by SHELXL-2014/7
TITL LDHB IN C2                       NEW: I2
CELL  0.71073  6.14560  5.63850 28.25610 90.00000 94.14700 90.00000
ZERR 2  0.00030  0.00020  0.00100  0.00000  0.00200  0.00000
LATT -2
SYMM -X, Y, -Z
SFAC C H BR N O
UNIT 36 46 2 4 16
L.S. 9
FMAP 2
PLAN 20
ACTA
OMIT 2 3 11
BOND $H
HTAB
EQIV $1 X-1, Y+1, Z
HTAB O1 O3_$1
EQIV $2 -X+1/2, Y-1/2, -Z+1/2
HTAB O2 O1_$2
HTAB O2 O2_$2
EQIV $3 -X+3, Y, -Z+1
HTAB O4 O4_$3
EQIV $4 X, Y+1, Z
HTAB N1 BR1_$4
HTAB N1 BR1
EQIV $5 X-1, Y, Z
HTAB N1 O3_$5
CONF
TWIN
WGHT    0.017800
BASF   0.02263
FVAR       0.20841
O1    5    0.400232    1.263858    0.329749    11.00000    0.02871    0.02792 =
         0.03630   -0.00733   -0.00669    0.00548
AFIX 147
H1O   2    0.444351    1.348955    0.351942    11.00000   -1.50000
AFIX   0
O2    5    0.301282    0.961849    0.261899    11.00000    0.02187    0.03466 =
         0.03063   -0.00268   -0.01013   -0.00007
AFIX 147
H2O   2    0.278051    0.852044    0.243185    11.00000   -1.50000
AFIX   0
O3    5    1.478272    0.547287    0.409773    11.00000    0.01504    0.05361 =
         0.02598   -0.00985   -0.00124    0.00488
O4    5    1.324056    0.632624    0.476701    11.00000    0.01536    0.04934 =
         0.01801   -0.00253   -0.00512    0.00130
H4O   2    1.446201    0.613719    0.492224    10.50000    0.02104
N1    4    0.921812    0.623917    0.438607    11.00000    0.01344    0.02744 =
         0.01827    0.00231   -0.00064   -0.00101
H1A   2    0.943366    0.765120    0.456357    11.00000    0.03301
H1B   2    0.927016    0.503280    0.459969    11.00000    0.01973
H1C   2    0.787940    0.613118    0.424541    11.00000    0.04170
C1    1    0.877611    0.869060    0.345262    11.00000    0.01839    0.02803 =
         0.01589    0.00590   -0.00105   -0.00199
C2    1    0.736627    1.054954    0.352953    11.00000    0.02407    0.02396 =
         0.01932   -0.00047   -0.00290   -0.00383
AFIX  43
H2    2    0.771319    1.161589    0.377454    11.00000   -1.20000
AFIX   0
C3    1    0.545062    1.083963    0.324677    11.00000    0.01988    0.01995 =
         0.01947    0.00285    0.00110   -0.00050
C4    1    0.491145    0.921544    0.288588    11.00000    0.01724    0.02597 =
         0.01795    0.00461   -0.00171   -0.00240
C5    1    0.629277    0.735414    0.280928    11.00000    0.02653    0.02805 =
         0.01933   -0.00403   -0.00178   -0.00163
AFIX  43
H5    2    0.593488    0.626994    0.256808    11.00000   -1.20000
AFIX   0
C6    1    0.822027    0.709720    0.309241    11.00000    0.02166    0.02920 =
         0.02248    0.00045    0.00009    0.00545
AFIX  43
H6    2    0.914849    0.583777    0.303902    11.00000   -1.20000
AFIX   0
C7    1    1.090586    0.839956    0.374898    11.00000    0.01685    0.03072 =
         0.02070    0.00721   -0.00351   -0.00447
AFIX  23
H7A   2    1.113131    0.977112    0.395389    11.00000   -1.20000
H7B   2    1.209105    0.834897    0.354037    11.00000   -1.20000
AFIX   0
C8    1    1.098204    0.616757    0.405310    11.00000    0.01275    0.02556 =
         0.01626    0.00091   -0.00106    0.00009
AFIX  13
H8    2    1.075291    0.478568    0.384510    11.00000   -1.20000
AFIX   0
C9    1    1.320307    0.594220    0.432558    11.00000    0.01490    0.02322 =
         0.01965   -0.00222   -0.00318    0.00017
BR1   3    1.000000    0.130686    0.500000    10.50000    0.10549    0.01895 =
         0.03896    0.00000   -0.00415    0.00000
HKLF 4 1  0.0000  0.0000  1.0000  0.0000  1.0000  0.0000 -1.0000  0.0000 -1.0000
REM  LDHB IN C2                       NEW: I2
REM R1 =  0.0260 for    2421 Fo > 4sig(Fo)  and  0.0329 for all    2827 data
REM    151 parameters refined using      1 restraints
END
WGHT      0.0178      0.0000
REM Instructions for potential hydrogen bonds
HTAB O1 O3_$1
HTAB O2 O1_$2
HTAB O2 O2_$2
HTAB O4 O4_$3
HTAB N1 Br1_$4
HTAB N1 Br1
HTAB N1 O3_$5
HTAB C5 O2_$2
REM Highest difference peak  0.373,  deepest hole -0.313,  1-sigma level  0.047
Q1    1   1.5156  0.1269  0.4540  11.00000  0.05    0.29
Q2    1   1.2193  0.6714  0.4205  11.00000  0.05    0.23
Q3    1   0.9132  0.2629  0.5023  11.00000  0.05    0.22
Q4    1   0.4981  1.2722  0.3081  11.00000  0.05    0.21
Q5    1   0.6534  1.0803  0.3337  11.00000  0.05    0.20
Q6    1   1.0855  0.7402  0.3922  11.00000  0.05    0.20
Q7    1   1.2359  0.6344  0.5049  11.00000  0.05    0.20
Q8    1   1.0703  0.0040  0.4978  11.00000  0.05    0.19
Q9    1   0.5204  0.9939  0.3073  11.00000  0.05    0.18
Q10   1   1.0427  0.1405  0.5359  11.00000  0.05    0.18
Q11   1   1.2074  0.5874  0.4198  11.00000  0.05    0.18
Q12   1   0.7395  0.7538  0.2954  11.00000  0.05    0.17
Q13   1   1.2443  0.7243  0.3464  11.00000  0.05    0.17
Q14   1   0.8453  0.7825  0.3297  11.00000  0.05    0.16
Q15   1   0.5309  0.8157  0.2956  11.00000  0.05    0.16
Q16   1   1.1021  0.0597  0.5128  11.00000  0.05    0.16
Q17   1   1.4722  0.5466  0.3985  11.00000  0.05    0.16
Q18   1   0.5765  0.8638  0.2776  11.00000  0.05    0.15
Q19   1   0.3471  1.0712  0.2486  11.00000  0.05    0.15
Q20   1   1.4771  0.4984  0.4347  11.00000  0.05    0.15
;
_shelx_res_checksum     23061
data_Global
_journal_date_recd_electronic     2016-09-19
_journal_date_accepted     2016-10-02
_journal_name_full     'Acta Crystallographica, Section E'
_journal_year     2016
_journal_volume     72
_journal_issue     11
_journal_page_first     1544
_journal_page_last     1548
_journal_paper_category     GO
_journal_paper_doi     10.1107/S2056989016015425
_journal_coeditor_code     SU5328
loop_
    _publ_contact_author_name
    _publ_contact_author_address
    _publ_contact_author_email
    'Thangavelu Balakrishnan'
;
Crystal Growth Laboratory
PG and Research Department of Physics
Periyar EVR Government College (Autonomous)
Tiruchirappalli 620 023
India
;
 balacrystalgrowth@gmail.com
    'Subbiah Thamotharan'
;
Biomolecular Crystallography Laboratory
Department of Bioinformatics
School of Chemical and Biotechnology
SASTRA University, Thanjavur 613 401
India
;
 thamu@scbt.sastra.edu
_publ_contact_author_fax     '+91 4362 264120'
_publ_contact_author_phone     '+91 4362 264101'
_publ_section_title
;
Crystal structure and Hirshfeld surface analysis of
1-carboxy-2-(3,4-dihydroxyphenyl)ethan-1-aminium bromide
2-ammonio-3-(3,4-dihydroxyphenyl)propanoate
;
loop_
    _publ_author_name
    _publ_author_address
    'Kathiravan, Perumal'
;
Crystal Growth Laboratory
PG and Research Department of Physics
Periyar EVR Government College (Autonomous)
Tiruchirappalli 620 023
India
;
    'Balakrishnan, Thangavelu'
;
Crystal Growth Laboratory
PG and Research Department of Physics
Periyar EVR Government College (Autonomous)
Tiruchirappalli 620 023
India
;
    'Venkatesan, Perumal'
;
Laboratorio de Pol\'imeros
Centro de Qu\'imica Instituto de Ciencias
Benem\'erita Universidad Aut\'onoma de Puebla (BUAP)
Complejo de Ciencias, ICUAP, Edif. 103H, 22 Sur y San Claudio
C.P. 72570 Puebla, Puebla,
Mexico
;
    'Ramamurthi, Kandasamy'
;
Crystal Growth and Thin Film Laboratory
Department of Physics and Nanotechnology
SRM University
Kattankulathur 603 203
India
;
    'Percino, Mar\'ia Judith'
;
Laboratorio de Pol\'imeros
Centro de Qu\'imica Instituto de Ciencias
Benem\'erita Universidad Aut\'onoma de Puebla (BUAP)
Complejo de Ciencias, ICUAP, Edif. 103H, 22 Sur y San Claudio
C.P. 72570 Puebla, Puebla,
Mexico
;
    'Thamotharan, Subbiah'
;
Biomolecular Crystallography Laboratory
Department of Bioinformatics
School of Chemical and Biotechnology
SASTRA University, Thanjavur 613 401
India
;
_publ_section_synopsis
;
In the title salt, one of the dopa molecules is in the cationic form, in which
the \a-amino group is protonated and the \a-carboxylic acid group is
uncharged, while the second dopa molecule is in the zwitterionic form, and the
Br^-^ anion is located on a twofold rotation axis.
;
