# Supplementary material for: Crystal structure and Hirshfeld surface analysis of 1-carb­oxy-2-(3,4-di­hydroxy­phen­yl)ethan-1-aminium bromide 2-ammonio-3-(3,4-di­hydroxy­phen­yl)propano­ate
Source: Acta Crystallogr E Crystallogr Commun. 2016 Oct 7;72(Pt 11):1544–8. doi: 10.1107/S2056989016015425 (PMC5095829; doi:10.1107/S2056989016015425)
Supplement: Supplementary file 2 [file e-72-01544-Isup2.hkl]

data_I                                                                          
_shelx_title ' LDHB IN C2                       NEW: I2'                        
_shelx_refln_list_code          4                                               
_shelx_F_calc_maximum      152.42                                               
_exptl_crystal_F_000       488.00                                               
_reflns_d_resolution_high  0.6000                                               
                                                                                
loop_                                                                           
 _space_group_symop_operation_xyz                                               
 'x, y, z'                                                                      
 '-x, y, -z'                                                                    
 'x+1/2, y+1/2, z+1/2'                                                          
 '-x+1/2, y+1/2, -z+1/2'                                                        
                                                                                
_cell_length_a     6.1456                                                       
_cell_length_b     5.6385                                                       
_cell_length_c    28.2561                                                       
_cell_angle_alpha  90.000                                                       
_cell_angle_beta   94.147                                                       
_cell_angle_gamma  90.000                                                       
                                                                                
_shelx_F_squared_multiplier     1.000                                           
                                                                                
loop_                                                                           
 _refln_index_h                                                                 
 _refln_index_k                                                                 
 _refln_index_l                                                                 
 _refln_F_squared_calc                                                          
 _refln_F_squared_meas                                                          
 _refln_F_squared_sigma                                                         
 _refln_observed_status                                                         
   1  -7   0        293.44        308.63        20.91 o                         
   3  -7   0         78.28         95.09        15.89 o                         
   0  -6   0        937.14        903.91        50.19 o                         
   2  -6   0        391.88        392.82        21.92 o                         
   4  -6   0         25.54         26.46         9.56 o                         
   1  -5   0         81.54         81.62         5.75 o                         
   3  -5   0        123.62        118.96        19.69 o                         
   5  -5   0        268.35        277.07        21.53 o                         
   0  -4   0       2965.66       2953.88       135.26 o                         
   2  -4   0       1245.20       1282.80        33.26 o                         
   4  -4   0         71.41         74.33         7.19 o                         
   6  -4   0        106.59         87.13        13.67 o                         
   1  -3   0       3073.96       2964.06        70.33 o                         
   3  -3   0        132.64        117.88         8.52 o                         
   5  -3   0       1029.42        970.51        31.97 o                         
   7  -3   0         61.60         55.58        11.29 o                         
   0  -2   0      13292.22      13610.18       551.89 o                         
   2  -2   0       1101.85       1091.97        22.37 o                         
   4  -2   0       1559.21       1524.21        43.88 o                         
   6  -2   0         87.67         83.74         9.13 o                         
   8  -2   0        110.51        108.18        17.56 o                         
   3  -1   0        620.23        622.65        14.80 o                         
   5  -1   0       1396.20       1347.65        43.44 o                         
   7  -1   0        358.87        360.49        18.88 o                         
   2   0   0       3826.57       4118.91        82.13 o                         
   4   0   0         21.60         25.30         4.58 o                         
   6   0   0         41.37         35.40         8.53 o                         
   8   0   0          8.66          7.43        10.41 o                         
   1   1   0        727.75        727.24        16.22 o                         
   3   1   0        677.52        701.68        15.96 o                         
   5   1   0       1490.10       1451.92        50.13 o                         
   7   1   0        359.48        363.11        22.42 o                         
   0   2   0      12943.45      13599.87       452.36 o                         
   2   2   0       1051.76       1023.23        26.22 o                         
   4   2   0       1307.42       1314.61        51.70 o                         
   6   2   0         72.55         86.81        16.81 o                         
   8   2   0        111.61        154.03        28.32 o                         
   1   3   0       3041.25       2972.12        65.53 o                         
   5   3   0        948.90        915.72        46.62 o                         
   7   3   0         55.75         37.30        19.80 o                         
   0   4   0       2720.70       2666.54        72.21 o                         
   2   4   0       1109.44       1171.49        34.16 o                         
   4   4   0         66.00         60.11         9.77 o                         
   6   4   0        129.12        135.38        24.41 o                         
   1   5   0        117.89        121.53         4.97 o                         
   3   5   0        220.41        199.61        21.18 o                         
   5   5   0        243.53        263.39        33.15 o                         
   0   6   0        731.57        696.87        38.07 o                         
   2   6   0        344.31        346.94        18.21 o                         
   4   6   0         18.91         31.56        11.27 o                         
   6   6   0          7.50         19.11        22.33 o                         
   1   7   0        358.67        388.18        41.44 o                         
   3   7   0         93.41         95.22        14.18 o                         
   5   7   0         98.40         89.79        29.70 o                         
   2   8   0        155.56        212.28        39.14 o                         
   4   8   0         60.35         85.42        31.77 o                         
  -4  -7   1         17.95         21.18        12.43 o                         
  -2  -7   1        393.18        404.04        24.06 o                         
   0  -7   1        187.45        190.67        20.61 o                         
   2  -7   1        104.63        109.92        12.72 o                         
   4  -7   1         76.63         91.40        17.27 o                         
  -5  -6   1         18.91         10.13        12.89 o                         
  -3  -6   1        400.59        368.95        22.29 o                         
  -1  -6   1        143.44        141.17        12.83 o                         
   1  -6   1       1607.55       1556.04        68.46 o                         
   3  -6   1        335.05        372.75        22.42 o                         
   5  -6   1         19.00         17.50        13.58 o                         
  -6  -5   1        431.08        458.78        30.28 o                         
  -4  -5   1        310.98        321.01        21.21 o                         
  -2  -5   1        737.75        715.44        32.38 o                         
   0  -5   1        199.35        203.40         8.24 o                         
   2  -5   1        698.49        710.58        45.01 o                         
   4  -5   1        425.27        436.18        25.79 o                         
   6  -5   1         60.48         59.14        13.72 o                         
  -7  -4   1          9.84         17.50        17.73 o                         
  -5  -4   1         28.30         22.47         7.61 o                         
  -3  -4   1       1050.39       1118.01        31.61 o                         
  -1  -4   1       2407.01       2428.06        71.79 o                         
   1  -4   1       2029.83       2042.01        62.50 o                         
   3  -4   1        431.78        430.32        13.94 o                         
   5  -4   1        451.28        439.82        22.56 o                         
  -6  -3   1         33.75         31.79         7.46 o                         
  -4  -3   1        639.36        635.81        22.22 o                         
  -2  -3   1       1020.72       1094.75        30.90 o                         
   2  -3   1       4199.52       4249.15       109.12 o                         
   4  -3   1        629.17        619.75        19.17 o                         
   6  -3   1        106.87        105.76        10.09 o                         
  -7  -2   1        109.15        113.69        11.18 o                         
  -5  -2   1         42.29         38.33         6.25 o                         
  -3  -2   1       1856.99       1878.98        44.17 o                         
  -1  -2   1       4587.12       4495.60       111.91 o                         
   1  -2   1        193.79        166.73         5.17 o                         
   3  -2   1       2072.20       2107.45        57.25 o                         
   5  -2   1        806.27        761.87        27.23 o                         
   7  -2   1        136.84        158.57        12.78 o                         
  -8  -1   1         21.44         14.95        10.43 o                         
  -6  -1   1        314.91        315.54        16.13 o                         
  -4  -1   1       1569.75       1565.87        50.63 o                         
  -2  -1   1       1941.41       2062.82        44.25 o                         
   0  -1   1       1609.02       1520.70        35.33 o                         
   2  -1   1        879.76        895.31        19.20 o                         
   4  -1   1       1093.13       1139.74        34.31 o                         
   6  -1   1        170.40        185.41        12.28 o                         
   8  -1   1        267.49        260.15        19.79 o                         
  -7   0   1         81.72         99.48        12.48 o                         
  -5   0   1        718.87        695.82        24.53 o                         
  -3   0   1        775.57        746.06        16.50 o                         
  -1   0   1       2769.14       2660.37        53.14 o                         
   1   0   1       3371.19       3176.92        67.23 o                         
   3   0   1       1432.21       1305.43        29.78 o                         
   5   0   1        411.04        395.57        19.02 o                         
   7   0   1         16.52         21.92         9.07 o                         
  -8   1   1         19.17         15.13        10.75 o                         
  -6   1   1        309.79        322.56        18.85 o                         
  -4   1   1       1765.87       1805.38        46.09 o                         
  -2   1   1       2202.51       2341.68        47.24 o                         
   0   1   1       1302.94       1185.77        35.43 o                         
   2   1   1        907.20        929.61        20.50 o                         
   4   1   1        970.26       1026.43        39.05 o                         
   6   1   1        189.14        163.48        13.66 o                         
   8   1   1        267.73        283.83        20.87 o                         
  -7   2   1        121.25        131.32        18.02 o                         
  -5   2   1         53.29         46.96        10.17 o                         
  -3   2   1       1827.66       1829.01        56.08 o                         
  -1   2   1       5073.66       5039.66       111.97 o                         
   1   2   1        144.06        129.26         4.48 o                         
   3   2   1       2244.47       2301.97        65.90 o                         
   5   2   1        910.40        888.26        40.92 o                         
   7   2   1        126.19        134.83        28.09 o                         
  -6   3   1         35.40         47.93        12.06 o                         
  -4   3   1        658.99        656.19        23.40 o                         
  -2   3   1       1465.92       1470.98        71.14 o                         
   0   3   1        817.35        812.81        16.61 o                         
   2   3   1       4155.37       4329.09       101.60 o                         
   4   3   1        549.38        566.83        21.44 o                         
   6   3   1        112.31        115.80        15.38 o                         
  -5   4   1         35.51         43.44        10.71 o                         
  -3   4   1       1122.98       1158.06        36.31 o                         
  -1   4   1       2435.67       2463.91        54.65 o                         
   1   4   1       2128.29       2179.05        47.86 o                         
   3   4   1        373.03        375.10        15.37 o                         
   5   4   1        520.87        559.47        43.28 o                         
  -6   5   1        455.76        507.90        48.35 o                         
  -4   5   1        305.94        324.86        32.69 o                         
  -2   5   1        696.90        676.44        28.01 o                         
   0   5   1        167.33        168.95         7.34 o                         
   2   5   1        716.64        717.16        28.80 o                         
   4   5   1        439.47        448.73        38.22 o                         
   6   5   1         49.03         52.49        20.49 o                         
  -7   6   1          0.55          0.23        23.02 o                         
  -5   6   1         14.71         18.56        12.55 o                         
  -3   6   1        368.88        361.68        19.42 o                         
  -1   6   1        228.81        232.86        12.64 o                         
   1   6   1       1678.33       1651.77        59.01 o                         
   3   6   1        324.66        336.41        18.84 o                         
   5   6   1         33.03         33.13        13.66 o                         
  -6   7   1         22.74         -3.68        23.94 o                         
  -4   7   1         11.77         12.85        12.03 o                         
  -2   7   1        364.59        381.00        26.20 o                         
   0   7   1        227.78        223.78        17.80 o                         
   2   7   1         83.54        110.05        26.71 o                         
   4   7   1         58.50         78.53        14.65 o                         
   6   7   1          6.84        -11.51        24.41 o                         
  -5   8   1         15.14          8.52        27.17 o                         
  -3   8   1         94.54        117.88        30.62 o                         
   1   8   1        254.27        246.12        38.45 o                         
   3   8   1         79.97         79.66        28.78 o                         
   5   8   1         21.87         31.08        28.78 o                         
   2   9   1         12.66         26.71        28.55 o                         
  -3  -7   2         17.23         37.53        11.97 o                         
  -1  -7   2         72.16         78.51        14.27 o                         
   1  -7   2        234.90        229.39        17.44 o                         
   3  -7   2         65.38         68.15        14.97 o                         
  -4  -6   2          9.06          8.52         8.63 o                         
  -2  -6   2        226.97        242.23        17.42 o                         
   0  -6   2        990.46        999.09        45.81 o                         
   2  -6   2        401.52        402.05        33.50 o                         
   4  -6   2          6.94          4.99         9.07 o                         
  -5  -5   2         33.18         33.98        10.39 o                         
  -3  -5   2        367.50        338.54        19.79 o                         
  -1  -5   2       1505.74       1398.42        46.15 o                         
   1  -5   2        585.20        567.07        23.69 o                         
   3  -5   2        150.84        134.05        12.09 o                         
   5  -5   2        429.43        466.87        28.16 o                         
  -6  -4   2         47.82         39.15        11.15 o                         
  -4  -4   2         67.65         57.09         6.46 o                         
  -2  -4   2        220.20        215.44         7.72 o                         
   0  -4   2       4339.95       4345.08       121.43 o                         
   2  -4   2        338.42        346.06        11.69 o                         
   4  -4   2        114.93        117.25         8.84 o                         
   6  -4   2        161.31        156.95        17.17 o                         
  -7  -3   2         96.27        114.96        13.51 o                         
  -5  -3   2        161.22        163.46        10.53 o                         
  -3  -3   2        510.99        475.30        14.63 o                         
  -1  -3   2       3447.21       3400.75        75.38 o                         
   1  -3   2        422.23        399.38        10.71 o                         
   3  -3   2        188.26        187.58         8.73 o                         
   5  -3   2        392.18        377.31        17.01 o                         
   7  -3   2         32.32         30.44        12.86 o                         
  -8  -2   2         33.68         40.42        14.60 o                         
  -6  -2   2        308.07        291.32        15.60 o                         
  -4  -2   2        291.74        291.93        13.21 o                         
  -2  -2   2       1607.21       1618.82        36.44 o                         
   0  -2   2      14073.94      14062.37       399.34 o                         
   2  -2   2       1374.25       1505.60        30.58 o                         
   4  -2   2        656.87        661.85        23.50 o                         
   6  -2   2         27.59         25.08         7.23 o                         
   8  -2   2         17.40         41.90        21.64 o                         
  -7  -1   2         70.55         71.47         9.91 o                         
  -5  -1   2       2410.83       2417.33        70.84 o                         
  -1  -1   2      13825.09      13455.99       264.49 o                         
   1  -1   2       4107.77       4142.99        88.31 o                         
   3  -1   2        389.82        370.87        10.09 o                         
   5  -1   2       1164.50       1111.33        35.03 o                         
   7  -1   2          6.45          5.21         8.49 o                         
  -8   0   2          1.55         -0.69        10.00 o                         
  -6   0   2         74.08         68.85         8.35 o                         
  -4   0   2         41.13         39.84         4.99 o                         
  -2   0   2       7701.74       7877.48       156.10 o                         
   2   0   2        426.47        491.87        11.69 o                         
   4   0   2        631.93        643.34        21.99 o                         
   6   0   2          0.71         -2.11         6.58 o                         
   8   0   2        229.65        275.43        20.67 o                         
  -7   1   2         69.03         78.47        11.70 o                         
  -5   1   2       2345.79       2334.22        70.88 o                         
  -3   1   2        129.65        141.29         4.98 o                         
  -1   1   2      12942.60      12859.15       286.43 o                         
   1   1   2       4188.54       4231.23        96.52 o                         
   3   1   2        477.14        479.76        12.20 o                         
   5   1   2       1078.64       1014.49        39.86 o                         
   7   1   2          4.43         -1.48         8.92 o                         
  -8   2   2         30.94         37.30        22.33 o                         
  -6   2   2        302.14        285.53        23.42 o                         
  -4   2   2        409.62        410.47        20.88 o                         
  -2   2   2       1634.99       1670.27        39.89 o                         
   0   2   2      13770.97      13862.86       301.19 o                         
   2   2   2       1107.61       1237.58        33.44 o                         
   4   2   2        771.53        760.67        28.44 o                         
   6   2   2         33.77         27.93        10.66 o                         
   8   2   2         18.31         22.10        20.03 o                         
  -7   3   2         90.49        108.97        17.53 o                         
  -5   3   2        132.85        146.15        23.14 o                         
  -3   3   2        460.27        444.67        16.87 o                         
  -1   3   2       2960.48       2985.63        70.50 o                         
   3   3   2        252.66        267.79        10.49 o                         
   5   3   2        440.12        441.05        25.74 o                         
   7   3   2         36.12         38.91        19.80 o                         
  -6   4   2         34.97         43.98        18.42 o                         
  -4   4   2         62.05         55.15         9.83 o                         
   0   4   2       4034.27       4097.75       101.41 o                         
   2   4   2        347.56        349.31        12.89 o                         
   4   4   2         96.97         99.86        11.53 o                         
   6   4   2        136.71        151.03        26.25 o                         
  -5   5   2         33.11         50.88        17.50 o                         
  -3   5   2        332.93        338.36        31.31 o                         
  -1   5   2       1331.32       1267.92        33.17 o                         
   1   5   2        659.82        690.71        22.17 o                         
   3   5   2         74.91         87.75        12.27 o                         
   5   5   2        429.29        432.61        41.44 o                         
  -6   6   2         35.52         19.34        20.95 o                         
  -4   6   2         20.07         17.74        11.06 o                         
  -2   6   2        259.24        278.73        15.25 o                         
   0   6   2       1066.47       1069.62        35.14 o                         
   2   6   2        493.70        467.79        20.83 o                         
   4   6   2         10.82         21.19        11.01 o                         
  -5   7   2         35.76         41.67        26.02 o                         
  -3   7   2         35.45         53.92        12.58 o                         
  -1   7   2         68.49         76.25        12.13 o                         
   1   7   2        196.74        209.98        19.08 o                         
   3   7   2         70.22         70.96        12.97 o                         
   5   7   2         78.40         87.49        29.47 o                         
  -4   8   2        109.28        113.28        33.15 o                         
  -2   8   2        177.77        201.92        37.53 o                         
   2   8   2         44.94         46.74        26.94 o                         
   4   8   2         55.54         79.89        32.00 o                         
  -2  -7   3        144.86        161.86        25.56 o                         
   0  -7   3        146.92        146.89        18.88 o                         
   2  -7   3        281.32        272.67        20.61 o                         
  -5  -6   3         18.61         15.31        10.48 o                         
  -3  -6   3        175.34        191.79        15.36 o                         
  -1  -6   3        856.25        858.64        35.75 o                         
   1  -6   3        777.73        719.03        43.98 o                         
   3  -6   3        105.83        130.16        13.61 o                         
   5  -6   3         35.26         49.50        16.81 o                         
  -6  -5   3        162.13        135.91        16.51 o                         
  -4  -5   3        248.57        276.07        18.81 o                         
  -2  -5   3        492.86        504.44        18.39 o                         
   0  -5   3        866.04        922.10        69.53 o                         
   2  -5   3        439.45        447.45        24.65 o                         
   4  -5   3         10.38         13.78         8.52 o                         
  -7  -4   3         68.11         95.55        22.33 o                         
  -5  -4   3        274.74        286.51        16.80 o                         
  -3  -4   3       1699.78       1677.96        45.39 o                         
  -1  -4   3        213.89        198.37        11.16 o                         
   1  -4   3        874.70        829.78        21.11 o                         
   3  -4   3        940.29        910.09        26.21 o                         
   5  -4   3        182.82        183.24        14.21 o                         
  -6  -3   3         85.53         88.87         9.51 o                         
  -4  -3   3        234.04        244.01        11.98 o                         
  -2  -3   3       1908.93       2005.83        42.34 o                         
   0  -3   3       1016.62        950.48        28.91 o                         
   2  -3   3       1964.75       2020.33        50.22 o                         
   4  -3   3        560.60        556.42        18.90 o                         
   6  -3   3         36.26         47.82         8.22 o                         
  -7  -2   3        140.29        144.10        12.07 o                         
  -5  -2   3         93.84         86.44         7.73 o                         
  -3  -2   3       1800.51       1740.17        42.04 o                         
  -1  -2   3       1581.41       1629.88        32.71 o                         
   1  -2   3       7609.79       7715.75       182.49 o                         
   3  -2   3       1368.75       1322.74        34.35 o                         
   5  -2   3        725.98        717.62        24.75 o                         
   7  -2   3         59.04         58.62        10.97 o                         
  -8  -1   3          7.46          8.87         9.14 o                         
  -6  -1   3        224.42        232.73        14.10 o                         
  -4  -1   3        422.62        410.00        15.16 o                         
  -2  -1   3        185.02        206.15         5.42 o                         
   2  -1   3       7549.41       7814.19       164.25 o                         
   4  -1   3         52.77         52.46         5.68 o                         
   6  -1   3        441.30        408.07        20.97 o                         
   8  -1   3        119.95        102.28        14.32 o                         
  -7   0   3         31.59         48.73         9.25 o                         
  -5   0   3        247.85        241.64        12.64 o                         
  -3   0   3       1846.55       1831.15        37.75 o                         
  -1   0   3       4555.04       4519.77        84.75 o                         
   1   0   3      11552.40      11159.81       252.45 o                         
   3   0   3      10084.39      10936.80       231.04 o                         
   5   0   3         21.16         20.34         6.36 o                         
   7   0   3          9.50          9.41         8.89 o                         
  -8   1   3          8.96         18.81        11.27 o                         
  -6   1   3        261.03        260.19        17.10 o                         
  -4   1   3        388.09        393.78        13.81 o                         
   0   1   3       3814.49       3883.49       129.40 o                         
   2   1   3       7185.24       7482.35       161.56 o                         
   4   1   3        109.20        113.97        14.04 o                         
   6   1   3        418.60        389.69        21.10 o                         
   8   1   3        122.31        139.62        15.74 o                         
  -7   2   3        146.05        163.18        19.05 o                         
  -5   2   3         57.16         55.05        10.87 o                         
  -3   2   3       1856.24       1822.58        53.90 o                         
  -1   2   3       1198.01       1238.19        38.66 o                         
   1   2   3       7980.17       8175.18       203.40 o                         
   3   2   3       1234.29       1196.32        39.05 o                         
   5   2   3        637.82        617.14        35.32 o                         
   7   2   3         57.05         52.22        14.00 o                         
  -6   3   3        106.73        122.88        17.61 o                         
  -4   3   3        264.40        275.80        14.84 o                         
  -2   3   3       1697.21       1779.40        50.70 o                         
   0   3   3       1035.62        977.37        21.03 o                         
   2   3   3       1778.06       1821.28        50.85 o                         
   4   3   3        668.23        658.77        25.19 o                         
   6   3   3         25.14         24.56        10.82 o                         
  -5   4   3        269.49        274.71        22.19 o                         
  -3   4   3       1717.08       1705.40        52.25 o                         
  -1   4   3        326.91        333.92        10.52 o                         
   1   4   3        728.37        699.04        17.78 o                         
   3   4   3        906.91        917.43        29.74 o                         
   5   4   3        158.14        194.55        26.02 o                         
  -6   5   3        160.08        192.02        30.16 o                         
  -4   5   3        232.74        238.01        21.00 o                         
  -2   5   3        534.61        546.98        19.32 o                         
   0   5   3       1161.08       1156.30        26.94 o                         
   2   5   3        454.10        501.08        21.45 o                         
   4   5   3          2.17          6.68        11.51 o                         
   6   5   3         15.34         27.17        18.19 o                         
  -7   6   3         21.15          7.37        22.10 o                         
  -5   6   3         14.44         20.35        12.76 o                         
  -3   6   3        161.39        176.79        13.42 o                         
  -1   6   3        739.22        717.97        30.34 o                         
   1   6   3        588.18        558.82        24.46 o                         
   3   6   3         99.62        109.01        10.90 o                         
   5   6   3         55.55         50.85        14.25 o                         
  -6   7   3          2.30          9.90        25.56 o                         
  -4   7   3        204.30        220.91        22.45 o                         
  -2   7   3        207.33        215.65        23.83 o                         
   0   7   3        162.07        180.44        17.41 o                         
   2   7   3        267.20        269.42        22.19 o                         
   4   7   3        268.75        247.74        23.79 o                         
   6   7   3         11.19          6.45        26.94 o                         
  -5   8   3          1.59         17.50        27.86 o                         
  -3   8   3         53.04         46.97        26.94 o                         
   1   8   3        141.60        125.94        31.54 o                         
   3   8   3         24.71         24.41        23.71 o                         
   5   8   3          3.44          1.61        28.55 o                         
   2   9   3         65.15         87.72        34.07 o                         
  -1  -7   4        490.10        495.47        35.69 o                         
   1  -7   4        276.94        279.44        20.88 o                         
   3  -7   4        145.58        167.84        21.64 o                         
  -4  -6   4         92.78        100.86        12.54 o                         
  -2  -6   4        266.43        277.39        14.00 o                         
   0  -6   4        974.62        961.13        42.02 o                         
   2  -6   4         80.64        101.08        15.89 o                         
   4  -6   4        269.34        276.24        21.40 o                         
  -5  -5   4          1.43          8.16        10.82 o                         
  -3  -5   4         60.14         78.27         9.51 o                         
  -1  -5   4        935.76        914.14        33.49 o                         
   1  -5   4       1059.82       1028.19        36.97 o                         
   3  -5   4        563.37        560.59        29.39 o                         
   5  -5   4         45.40         46.14        11.56 o                         
  -6  -4   4        385.59        373.52        25.13 o                         
  -4  -4   4        380.93        380.04        16.08 o                         
  -2  -4   4       1547.58       1518.92        36.48 o                         
   0  -4   4       1903.36       1944.32        77.25 o                         
   2  -4   4        309.46        305.21        10.63 o                         
   4  -4   4        565.19        559.72        20.98 o                         
   6  -4   4        119.31        113.65        15.53 o                         
  -7  -3   4         22.68         21.85         9.83 o                         
  -5  -3   4        109.44        101.38         8.50 o                         
  -3  -3   4          8.55         13.64         3.34 o                         
  -1  -3   4       2070.79       2017.11        50.18 o                         
   1  -3   4       3069.94       2974.46        67.95 o                         
   3  -3   4        871.42        871.05        25.44 o                         
   5  -3   4       1045.06       1046.83        34.96 o                         
   7  -3   4         29.57         37.12        12.91 o                         
  -8  -2   4          8.38         -5.22        12.47 o                         
  -6  -2   4        196.57        196.57        12.62 o                         
  -4  -2   4          2.94          6.30         3.91 o                         
  -2  -2   4       5229.11       5290.22       106.67 o                         
   0  -2   4       2823.63       2864.94        82.42 o                         
   2  -2   4        577.55        583.44        13.96 o                         
   4  -2   4        116.43        109.09         6.83 o                         
   6  -2   4         57.51         57.38         9.82 o                         
   8  -2   4         67.44         81.27        23.94 o                         
  -7  -1   4         87.15         92.71        10.52 o                         
  -5  -1   4        585.52        590.23        21.37 o                         
  -3  -1   4         63.79         57.65         3.26 o                         
  -1  -1   4      21797.97      20878.48       467.05 o                         
   1  -1   4       1959.94       1946.65        55.25 o                         
   3  -1   4       1005.65       1042.07        23.21 o                         
   5  -1   4        343.53        322.67        17.43 o                         
   7  -1   4        116.91        122.52        13.45 o                         
  -8   0   4          1.12         -2.50        10.09 o                         
  -6   0   4       1643.36       1580.50        49.99 o                         
  -4   0   4        660.30        658.24        19.16 o                         
  -2   0   4        251.03        237.53         5.96 o                         
   0   0   4       1048.66       1174.83        26.81 o                         
   2   0   4         23.70         30.99         2.19 o                         
   4   0   4        385.74        390.41        17.47 o                         
   6   0   4        116.73        110.88        11.51 o                         
   8   0   4        220.08        231.42        19.28 o                         
  -7   1   4         79.54         71.42        11.23 o                         
  -5   1   4        558.24        570.61        21.48 o                         
  -3   1   4        101.50         97.65         5.81 o                         
  -1   1   4      23232.52      22129.95       467.02 o                         
   1   1   4       2545.27       2489.72        56.57 o                         
   3   1   4        687.48        745.27        62.39 o                         
   5   1   4        367.84        366.79        19.00 o                         
   7   1   4        127.00        114.88        13.07 o                         
  -8   2   4          9.23         12.89        20.72 o                         
  -6   2   4        183.81        174.41        18.56 o                         
  -4   2   4          5.52          5.41         4.78 o                         
  -2   2   4       5033.77       5287.84       124.74 o                         
   0   2   4       2819.44       2892.87        84.65 o                         
   6   2   4         74.76         65.04        12.21 o                         
  -7   3   4         26.70         31.99        13.77 o                         
  -5   3   4        127.02        131.23        14.65 o                         
  -3   3   4         50.90         46.05         7.54 o                         
  -1   3   4       2212.18       2170.18        47.46 o                         
   1   3   4       2803.86       2818.51        74.95 o                         
   3   3   4        890.78        923.37        28.96 o                         
   5   3   4       1045.25       1075.03        50.77 o                         
   7   3   4         34.43         33.84        19.80 o                         
  -6   4   4        359.04        367.46        40.75 o                         
  -4   4   4        430.81        426.88        24.54 o                         
  -2   4   4       1438.60       1461.41        41.04 o                         
   0   4   4       2420.23       2462.86        52.22 o                         
   4   4   4        558.91        569.75        33.38 o                         
   6   4   4        143.00        128.01        23.71 o                         
  -5   5   4          8.06         -5.30        14.27 o                         
  -3   5   4         78.48         99.09        13.93 o                         
  -1   5   4        947.15        929.96        24.47 o                         
   1   5   4       1033.17       1021.62        29.07 o                         
   3   5   4        613.60        627.62        42.59 o                         
   5   5   4         25.25         23.02        14.74 o                         
  -6   6   4         26.85         23.71        21.64 o                         
  -4   6   4        112.71        136.21        17.03 o                         
  -2   6   4        215.25        213.13        13.75 o                         
   0   6   4        940.93        940.01        47.08 o                         
   2   6   4         89.94        106.49         9.68 o                         
   4   6   4        260.49        276.65        23.07 o                         
  -5   7   4        145.17        167.84        34.54 o                         
  -3   7   4        124.27        134.31        17.67 o                         
  -1   7   4        389.33        392.87        40.52 o                         
   1   7   4        307.41        314.83        23.11 o                         
   3   7   4        145.64        138.05        16.76 o                         
   5   7   4         14.57         14.97        25.79 o                         
  -4   8   4         25.30         29.01        25.79 o                         
  -2   8   4         65.63         37.07        26.02 o                         
   2   8   4        155.42        148.96        32.00 o                         
   4   8   4         66.68         78.97        30.85 o                         
  -2  -7   5         51.56         69.00        11.70 o                         
   0  -7   5        332.06        325.78        28.78 o                         
   2  -7   5        188.27        217.98        18.58 o                         
  -5  -6   5         60.16         50.75        12.05 o                         
  -3  -6   5        399.29        415.84        23.25 o                         
  -1  -6   5        275.29        273.43        18.30 o                         
   1  -6   5        123.93        124.63        12.69 o                         
   3  -6   5        148.29        145.21        15.26 o                         
  -6  -5   5         27.38         27.27        11.38 o                         
  -4  -5   5         83.66         85.40        10.61 o                         
  -2  -5   5        289.24        297.34        12.93 o                         
   0  -5   5       2105.29       1994.20        66.11 o                         
   2  -5   5       1237.19       1192.33        40.65 o                         
   4  -5   5         46.95         46.40        10.31 o                         
  -7  -4   5         49.08         90.71        21.87 o                         
  -5  -4   5        245.51        237.29        15.62 o                         
  -3  -4   5        139.54        139.74         8.02 o                         
  -1  -4   5        187.05        172.57         8.31 o                         
   1  -4   5        979.38        982.51        25.83 o                         
   3  -4   5        477.37        476.02        17.35 o                         
   5  -4   5        188.81        175.84        13.59 o                         
  -6  -3   5         53.48         48.92         9.31 o                         
  -4  -3   5        699.91        670.02        22.99 o                         
  -2  -3   5        783.35        729.95        16.77 o                         
   0  -3   5       2207.09       2206.12       108.44 o                         
   2  -3   5       2384.91       2365.28        56.28 o                         
   4  -3   5         80.34         88.00         6.85 o                         
   6  -3   5         59.31         49.96         9.77 o                         
  -7  -2   5         17.57         25.27         8.21 o                         
  -5  -2   5        551.75        565.34        21.21 o                         
  -3  -2   5       2274.94       2411.42        56.50 o                         
  -1  -2   5       2032.45       2049.47        49.37 o                         
   1  -2   5       7358.45       7626.48       168.65 o                         
   3  -2   5        976.78        966.75        26.17 o                         
   5  -2   5        509.29        489.66        19.71 o                         
   7  -2   5        187.63        198.99        16.60 o                         
  -8  -1   5         19.77         17.62         9.53 o                         
  -6  -1   5        550.12        558.69        21.49 o                         
  -4  -1   5        753.69        735.80        20.03 o                         
  -2  -1   5       4651.53       5018.18        97.64 o                         
   0  -1   5      11284.29      11229.58       253.84 o                         
   2  -1   5      12663.10      12826.16       291.53 o                         
   4  -1   5       1184.01       1215.36        41.72 o                         
   6  -1   5         66.10         57.98         9.16 o                         
   8  -1   5         74.99         83.31        14.16 o                         
  -7   0   5         64.33         71.33         9.71 o                         
  -5   0   5       1147.61       1093.77        35.32 o                         
  -3   0   5       8686.04       8907.49       176.85 o                         
  -1   0   5       3695.97       3920.76        69.83 o                         
   1   0   5       2446.79       2706.84        62.12 o                         
   3   0   5         10.66         21.46         2.70 o                         
   5   0   5        511.89        466.44        21.35 o                         
   7   0   5        581.50        572.80        28.22 o                         
  -8   1   5         21.34         17.19        10.85 o                         
  -6   1   5        496.52        488.84        21.37 o                         
  -4   1   5        652.85        625.27        20.44 o                         
  -2   1   5       4356.01       4779.52        98.80 o                         
   0   1   5      10578.76      10666.10       316.50 o                         
   2   1   5      12727.85      12960.45       271.59 o                         
   4   1   5       1077.88       1111.91        41.60 o                         
   6   1   5         53.46         55.04         9.67 o                         
   8   1   5         70.38         88.32        17.25 o                         
  -7   2   5         13.57         23.02        12.94 o                         
  -5   2   5        607.56        591.08        32.30 o                         
  -3   2   5       2285.85       2421.35        64.70 o                         
  -1   2   5       2484.38       2479.15        54.16 o                         
   1   2   5       6429.53       6856.53       209.56 o                         
   3   2   5        882.53        889.52        29.61 o                         
   5   2   5        524.50        520.48        28.55 o                         
   7   2   5        185.97        194.82        20.95 o                         
  -6   3   5         52.50         70.83        13.47 o                         
  -4   3   5        688.01        681.63        27.96 o                         
  -2   3   5        718.54        669.29        18.55 o                         
   0   3   5       1718.90       1777.44        45.15 o                         
   2   3   5       2363.26       2369.27        62.29 o                         
   4   3   5        120.96        123.65         9.49 o                         
   6   3   5         45.39         57.64        12.13 o                         
  -5   4   5        221.39        226.15        20.28 o                         
  -3   4   5         76.17         84.57         6.60 o                         
  -1   4   5        152.04        145.64         5.55 o                         
   1   4   5        912.32        906.16        26.64 o                         
   3   4   5        447.31        455.58        16.97 o                         
   5   4   5        145.46        139.98        22.33 o                         
  -6   5   5         18.90         23.48        20.95 o                         
  -4   5   5         53.12         45.24        13.58 o                         
  -2   5   5        339.04        339.97        13.67 o                         
   0   5   5       1901.33       1869.71        59.29 o                         
   2   5   5       1069.15       1039.91        41.83 o                         
   4   5   5         82.80         86.34        15.89 o                         
   6   5   5          1.86          0.92        15.89 o                         
  -7   6   5         32.19         40.52        24.17 o                         
  -5   6   5         66.48         77.27        15.93 o                         
  -3   6   5        408.76        390.60        19.98 o                         
   3   6   5        192.50        215.61        14.63 o                         
   5   6   5          8.03          6.91        14.04 o                         
  -6   7   5          6.86         -8.52        23.71 o                         
  -4   7   5          4.32          8.06        21.41 o                         
  -2   7   5         15.92         23.11        11.45 o                         
   0   7   5        294.61        301.62        23.45 o                         
   2   7   5        208.78        207.64        20.69 o                         
   4   7   5          5.87          4.14        21.87 o                         
   6   7   5          1.57         -3.91        25.56 o                         
  -5   8   5         73.15         77.59        30.16 o                         
  -3   8   5        127.73        148.27        35.00 o                         
   1   8   5         39.11         34.77        24.17 o                         
   3   8   5        104.29        145.28        34.77 o                         
   5   8   5          2.77         -3.22        25.79 o                         
   2   9   5         94.65        172.68        39.37 o                         
  -1  -7   6        594.90        611.51        45.82 o                         
   1  -7   6        302.67        302.52        21.80 o                         
   3  -7   6        130.69        119.72        19.57 o                         
  -4  -6   6        181.90        212.16        17.04 o                         
  -2  -6   6        947.46        924.07        33.99 o                         
   0  -6   6        116.76        112.36        16.12 o                         
   2  -6   6        273.10        266.60        18.54 o                         
   4  -6   6        102.70         95.18        13.93 o                         
  -5  -5   6         40.34         59.51        11.04 o                         
  -3  -5   6         11.45         13.80         5.54 o                         
  -1  -5   6       2094.18       2085.04        73.35 o                         
   1  -5   6       1290.87       1249.04        47.30 o                         
   3  -5   6        382.35        358.03        22.22 o                         
   5  -5   6        167.81        163.22        17.09 o                         
  -6  -4   6        263.65        259.68        17.97 o                         
  -4  -4   6        423.67        417.60        18.88 o                         
  -2  -4   6       1264.90       1314.97        32.69 o                         
   0  -4   6        991.94        919.59        30.83 o                         
   2  -4   6        171.34        178.39         9.98 o                         
   4  -4   6        243.83        259.50        15.68 o                         
   6  -4   6        167.55        192.68        20.84 o                         
  -7  -3   6         64.43         61.73        11.58 o                         
  -5  -3   6        593.03        587.36        22.31 o                         
  -3  -3   6        319.41        324.90        12.09 o                         
  -1  -3   6       5049.11       5113.60       172.94 o                         
   1  -3   6       1756.12       1769.79        49.30 o                         
   3  -3   6        647.09        673.31        21.45 o                         
   5  -3   6         37.10         30.30         7.82 o                         
   7  -3   6         81.58         86.35        12.91 o                         
  -8  -2   6         25.84         12.51        13.19 o                         
  -6  -2   6        155.78        138.85        10.79 o                         
  -4  -2   6        368.62        360.18        14.29 o                         
  -2  -2   6       1153.26       1100.17        23.59 o                         
   4  -2   6       1890.02       1873.80        55.08 o                         
   6  -2   6        149.62        143.34        13.07 o                         
   8  -2   6         26.72         26.94        19.80 o                         
  -7  -1   6         41.84         38.89         8.59 o                         
  -5  -1   6        180.83        183.31        11.33 o                         
  -3  -1   6        222.98        222.12         6.43 o                         
  -1  -1   6       1078.52       1108.12        23.30 o                         
   1  -1   6       3228.25       3186.92        69.67 o                         
   3  -1   6       2265.24       2368.33        75.21 o                         
   5  -1   6        111.77        134.35        11.16 o                         
   7  -1   6        182.11        224.48        17.64 o                         
  -8   0   6          9.41          8.75         9.28 o                         
  -6   0   6        136.95        124.87        10.12 o                         
  -4   0   6         14.57         22.53         3.61 o                         
  -2   0   6       7086.74       6868.29       128.71 o                         
   0   0   6       2748.54       2876.55        60.96 o                         
   2   0   6        446.26        520.83        12.56 o                         
   4   0   6        226.05        250.94        13.39 o                         
   6   0   6        117.74        108.81        11.29 o                         
   8   0   6        103.62        106.51        15.32 o                         
  -7   1   6         45.50         38.63         8.86 o                         
  -5   1   6        229.29        222.91        12.15 o                         
   1   1   6       2927.69       2904.52        70.79 o                         
   3   1   6       2694.16       2823.00        68.48 o                         
   5   1   6        122.79        130.00        10.89 o                         
   7   1   6        180.77        228.67        17.77 o                         
  -8   2   6         25.08         27.40        21.87 o                         
  -6   2   6        170.61        157.95        18.19 o                         
  -4   2   6        369.26        378.04        15.43 o                         
  -2   2   6       1138.16       1119.10        25.58 o                         
   0   2   6       4238.80       4448.83       149.03 o                         
   2   2   6        234.37        246.95         7.58 o                         
   4   2   6       1822.67       1789.69        65.03 o                         
   6   2   6        160.84        147.56        16.12 o                         
  -7   3   6         60.76         78.87        16.81 o                         
  -5   3   6        668.25        658.68        34.58 o                         
  -3   3   6        393.37        412.02        14.79 o                         
  -1   3   6       5159.67       5265.41       125.28 o                         
   1   3   6       2077.84       2144.68        65.51 o                         
   3   3   6        777.27        810.29        24.55 o                         
   5   3   6         33.62         43.78         9.68 o                         
   7   3   6         89.80         89.10        24.17 o                         
  -6   4   6        286.15        282.27        36.15 o                         
  -4   4   6        394.29        378.40        25.13 o                         
  -2   4   6       1272.01       1314.63        36.94 o                         
   0   4   6        888.95        814.72        25.14 o                         
   2   4   6        272.98        271.25         8.32 o                         
   4   4   6        245.45        273.98        26.94 o                         
   6   4   6        169.98        209.28        29.47 o                         
  -5   5   6         62.50         69.43        14.00 o                         
  -3   5   6         31.51         23.03        11.28 o                         
  -1   5   6       2180.46       2191.26        66.80 o                         
   1   5   6       1423.15       1408.25        37.49 o                         
   3   5   6        362.63        362.39        29.47 o                         
   5   5   6        187.00        212.74        26.02 o                         
  -6   6   6         22.16          4.14        20.72 o                         
  -4   6   6        182.88        179.42        19.68 o                         
  -2   6   6        920.42        891.16        46.48 o                         
   0   6   6        116.99        112.00        13.81 o                         
   2   6   6        216.01        204.42        13.34 o                         
   4   6   6         77.81         71.27        13.12 o                         
  -5   7   6         20.28         44.21        25.56 o                         
  -3   7   6         14.62         21.52        12.06 o                         
  -1   7   6        637.79        611.97        47.20 o                         
   1   7   6        332.82        309.86        23.83 o                         
   3   7   6        108.45        105.60        18.88 o                         
   5   7   6         34.87         34.77        25.56 o                         
  -4   8   6         29.11         39.37        26.02 o                         
  -2   8   6         66.06         41.21        24.41 o                         
   2   8   6         84.27         79.43        26.94 o                         
   4   8   6          1.68         -2.99        24.87 o                         
  -2  -7   7        527.32        549.92        34.88 o                         
   0  -7   7        414.12        388.40        24.89 o                         
   2  -7   7        402.61        387.10        25.21 o                         
  -5  -6   7        279.32        303.36        22.75 o                         
  -3  -6   7        119.56        122.18        11.72 o                         
  -1  -6   7         90.89         85.42        15.89 o                         
   1  -6   7        216.19        226.03        17.14 o                         
   3  -6   7        120.32        125.01        14.03 o                         
  -6  -5   7         16.10         19.38        10.98 o                         
  -4  -5   7         48.40         46.78         9.24 o                         
  -2  -5   7         96.55        107.35         7.95 o                         
   2  -5   7       1292.34       1266.59        47.43 o                         
   4  -5   7        136.56        151.08        15.57 o                         
  -7  -4   7         31.01         37.07        18.19 o                         
  -5  -4   7        226.26        225.76        15.20 o                         
  -3  -4   7       1420.27       1440.95        38.70 o                         
  -1  -4   7        750.41        708.37        27.29 o                         
   1  -4   7        761.63        751.38        23.52 o                         
   5  -4   7         99.59         89.74        10.79 o                         
  -8  -3   7         22.04         21.25        17.15 o                         
  -6  -3   7         62.36         66.76        10.02 o                         
  -4  -3   7        240.91        254.60        11.19 o                         
  -2  -3   7        258.88        270.11         8.19 o                         
   0  -3   7       5150.95       5081.58       207.61 o                         
   2  -3   7       3115.47       3141.17        88.70 o                         
   4  -3   7       1920.82       1879.46        54.12 o                         
   6  -3   7          0.44         -3.38         7.92 o                         
  -7  -2   7         36.26         37.93         8.26 o                         
  -5  -2   7       1310.26       1267.58        39.08 o                         
  -3  -2   7       2614.47       2703.06        60.73 o                         
  -1  -2   7       1551.54       1534.98        79.89 o                         
   1  -2   7        598.53        508.52        15.43 o                         
   3  -2   7        314.13        287.15        12.57 o                         
   5  -2   7         60.06         53.24         8.01 o                         
   7  -2   7         68.36         60.87        11.58 o                         
  -8  -1   7         13.15         12.24         9.47 o                         
  -6  -1   7        221.36        222.29        13.58 o                         
  -4  -1   7        591.16        568.43        17.19 o                         
   0  -1   7      18043.23      17203.38       400.56 o                         
   2  -1   7       7816.20       8078.73       183.34 o                         
   4  -1   7         71.67         72.47         7.78 o                         
   6  -1   7         31.69         20.63         8.51 o                         
   8  -1   7          6.07          3.38        14.00 o                         
  -7   0   7        307.16        291.95        16.95 o                         
  -5   0   7       1382.78       1390.26        43.32 o                         
  -3   0   7       2722.31       2974.66        56.82 o                         
  -1   0   7      13403.68      13816.78       279.31 o                         
   1   0   7       2209.25       2421.94        55.45 o                         
   3   0   7        312.03        295.33        10.34 o                         
   5   0   7         34.57         32.03         7.30 o                         
   7   0   7        184.74        164.54        15.23 o                         
  -8   1   7         11.83         19.50        14.73 o                         
  -6   1   7        250.06        231.58        13.86 o                         
  -4   1   7        594.59        572.57        15.90 o                         
   0   1   7      18030.10      17615.91       501.34 o                         
   2   1   7       7810.17       8091.05       170.76 o                         
   4   1   7        144.76        132.63        11.71 o                         
   6   1   7         40.31         30.93         8.92 o                         
   8   1   7          7.50         10.59        19.80 o                         
  -7   2   7         34.22         50.20        14.23 o                         
  -5   2   7       1220.97       1157.25        46.61 o                         
  -3   2   7       2410.16       2476.51        69.39 o                         
  -1   2   7        999.29       1129.31        79.43 o                         
   1   2   7        751.27        641.29        23.91 o                         
   3   2   7        383.90        366.22        13.00 o                         
   5   2   7         33.87         23.92         8.63 o                         
   7   2   7         66.43         56.58        14.16 o                         
  -6   3   7         46.93         47.47        12.45 o                         
  -4   3   7        162.14        166.94        12.96 o                         
  -2   3   7        328.81        362.27        12.78 o                         
   0   3   7       5064.55       5056.67       148.86 o                         
   2   3   7       2926.92       3065.65        90.92 o                         
   4   3   7       1688.38       1656.10        62.94 o                         
   6   3   7          0.68         17.27        15.20 o                         
  -5   4   7        204.14        212.70        20.14 o                         
  -3   4   7       1353.15       1398.99        40.59 o                         
  -1   4   7        822.26        779.98        22.86 o                         
   1   4   7        721.74        727.70        21.35 o                         
   3   4   7        316.95        333.62        15.31 o                         
   5   4   7        134.23        131.23        20.72 o                         
  -6   5   7         22.43         14.27        16.81 o                         
  -4   5   7         91.93         80.84        13.50 o                         
  -2   5   7         75.14         84.71         5.40 o                         
   0   5   7        319.19        323.67        16.56 o                         
   2   5   7       1399.54       1398.10        49.61 o                         
   4   5   7        127.13        144.13        20.03 o                         
   6   5   7          5.71          7.83        16.12 o                         
  -7   6   7         68.26         61.70        25.56 o                         
  -5   6   7        248.80        261.09        36.15 o                         
  -3   6   7        133.24        150.12        17.37 o                         
  -1   6   7        120.20        121.45        12.13 o                         
   1   6   7        181.48        172.70        17.20 o                         
   3   6   7        111.02        124.60        11.10 o                         
   5   6   7        121.16        148.04        22.56 o                         
  -6   7   7          7.29         25.56        24.87 o                         
  -4   7   7         42.39         47.43        24.17 o                         
  -2   7   7        571.55        617.75        36.09 o                         
   0   7   7        372.92        403.34        27.44 o                         
   2   7   7        364.30        348.10        27.00 o                         
   4   7   7         20.93          9.90        20.95 o                         
   6   7   7          8.11          8.52        27.40 o                         
  -5   8   7          8.78         13.81        25.56 o                         
  -3   8   7         37.56         27.17        25.79 o                         
   1   8   7        167.20        198.69        35.69 o                         
   3   8   7        138.56        168.07        37.30 o                         
   5   8   7         19.41          1.15        26.71 o                         
   2   9   7         70.04         84.27        32.46 o                         
  -1  -7   8        231.86        232.54        26.94 o                         
   1  -7   8        473.14        452.01        27.31 o                         
  -4  -6   8        121.09        135.56        13.05 o                         
  -2  -6   8        147.27        130.95        13.99 o                         
   0  -6   8        599.23        603.68        47.66 o                         
   2  -6   8        148.77        142.34        14.57 o                         
   4  -6   8         41.61         44.60        12.13 o                         
  -5  -5   8         52.38         49.95        10.94 o                         
  -3  -5   8        479.71        455.55        17.44 o                         
  -1  -5   8        648.13        655.69        29.87 o                         
   1  -5   8        883.72        871.00        31.53 o                         
   3  -5   8        691.63        641.15        32.79 o                         
   5  -5   8         45.49         54.21        12.36 o                         
  -6  -4   8         39.17         38.21         9.44 o                         
  -4  -4   8         12.51         14.32         5.82 o                         
  -2  -4   8        932.63        939.70        26.29 o                         
   0  -4   8       1003.53        971.93        46.06 o                         
   2  -4   8        437.48        416.26        15.82 o                         
   4  -4   8        124.46        131.50        11.20 o                         
   6  -4   8          7.33          2.35        13.58 o                         
  -7  -3   8         10.85         10.38         9.49 o                         
  -5  -3   8         60.87         58.45         7.16 o                         
  -3  -3   8        417.39        444.96        14.32 o                         
  -1  -3   8       3019.79       2908.06       104.74 o                         
   1  -3   8       2466.21       2515.89        65.87 o                         
   3  -3   8        998.93        988.09        28.62 o                         
   5  -3   8        146.42        151.87        13.11 o                         
   7  -3   8        106.12         96.69        13.65 o                         
  -8  -2   8         54.06         44.39        14.27 o                         
  -6  -2   8         70.91         64.22         8.47 o                         
  -4  -2   8        207.03        185.66        10.07 o                         
  -2  -2   8       3368.27       3562.75        79.59 o                         
   0  -2   8        389.23        387.07        12.30 o                         
   2  -2   8        721.70        716.26        18.76 o                         
   4  -2   8        959.95        986.38        31.26 o                         
   6  -2   8        100.72         70.46        10.26 o                         
   8  -2   8        144.28        130.08        28.55 o                         
  -7  -1   8         24.38         22.80         8.17 o                         
  -5  -1   8         93.44         82.56         7.56 o                         
  -1  -1   8      13523.72      13690.18       293.21 o                         
   1  -1   8       3476.32       3547.55        84.25 o                         
   3  -1   8       3290.83       3563.88        97.47 o                         
   5  -1   8        127.85        122.23        11.15 o                         
   7  -1   8         87.04         79.73        12.05 o                         
  -8   0   8          3.11          3.97         9.02 o                         
  -6   0   8        642.53        678.32        25.39 o                         
  -4   0   8        498.22        482.20        15.00 o                         
  -2   0   8       3059.51       3160.52        59.91 o                         
   0   0   8        755.86        778.90        18.36 o                         
   2   0   8       1621.97       1980.28        46.31 o                         
   4   0   8        378.27        370.90        17.12 o                         
   6   0   8        708.95        643.68        28.89 o                         
   8   0   8        169.48        190.18        32.23 o                         
  -7   1   8         27.57         22.97         8.17 o                         
  -5   1   8        128.90        116.60         8.51 o                         
  -3   1   8        397.01        424.93        11.39 o                         
  -1   1   8      13130.56      13321.31       317.19 o                         
   1   1   8       3832.30       3877.79        93.57 o                         
   3   1   8       3135.59       3242.63        97.57 o                         
   5   1   8        176.25        199.53        13.25 o                         
   7   1   8         80.32         68.38        12.00 o                         
  -8   2   8         55.13         48.58        24.17 o                         
  -6   2   8         77.90         77.91        10.99 o                         
  -4   2   8        254.87        268.06        14.17 o                         
  -2   2   8       3992.74       4290.84        81.34 o                         
   2   2   8        594.65        583.38        20.73 o                         
   4   2   8        957.97        933.92        36.31 o                         
   6   2   8         92.00         96.76        14.03 o                         
  -7   3   8         13.40         18.85        13.04 o                         
  -5   3   8         43.67         42.27        11.48 o                         
  -3   3   8        427.11        450.50        17.01 o                         
  -1   3   8       3256.09       3270.15        83.92 o                         
   1   3   8       2584.01       2646.45        87.14 o                         
   3   3   8        762.18        759.71        32.06 o                         
   5   3   8        190.08        226.26        17.13 o                         
   7   3   8        103.09        112.12        25.33 o                         
  -6   4   8         48.20         45.49        13.79 o                         
  -4   4   8         31.43         33.22         7.66 o                         
  -2   4   8        949.64        965.77        27.88 o                         
   0   4   8       1083.29       1057.78        33.34 o                         
   2   4   8        435.42        445.64        14.27 o                         
   4   4   8        122.00        129.85        18.65 o                         
   6   4   8          7.49         -0.46        14.97 o                         
  -7   5   8        101.92         89.10        24.17 o                         
  -5   5   8         63.45         70.73        14.35 o                         
  -3   5   8        439.92        436.30        21.96 o                         
  -1   5   8        550.71        527.99        21.46 o                         
   1   5   8        780.46        774.38        32.55 o                         
   3   5   8        642.94        645.12        44.21 o                         
   5   5   8         67.87         67.00        16.81 o                         
  -6   6   8        151.71        162.55        30.39 o                         
  -4   6   8        106.80        102.47        16.68 o                         
  -2   6   8        167.06        166.93        17.36 o                         
   0   6   8        753.55        730.20        37.21 o                         
   2   6   8        214.53        208.59        19.07 o                         
   4   6   8         35.73         47.20        11.11 o                         
  -5   7   8         37.35         32.92        23.94 o                         
  -3   7   8         52.90         45.04        14.46 o                         
  -1   7   8        212.03        224.94        28.78 o                         
   1   7   8        441.13        440.84        29.73 o                         
   3   7   8        126.76        132.95        17.92 o                         
   5   7   8         32.34         43.28        26.48 o                         
  -4   8   8         45.37         59.40        29.01 o                         
   2   8   8          6.66         25.79        23.25 o                         
   4   8   8         31.88         17.27        26.48 o                         
  -2  -7   9         46.43         58.27        12.02 o                         
   0  -7   9        235.39        233.43        19.45 o                         
   2  -7   9        250.82        242.52        21.75 o                         
  -5  -6   9          2.29         19.72         9.84 o                         
  -3  -6   9        182.05        171.03        16.52 o                         
  -1  -6   9        350.98        343.05        29.70 o                         
   1  -6   9        682.58        713.58        35.16 o                         
   3  -6   9         38.31         50.15        10.98 o                         
  -6  -5   9         16.96         15.54        10.36 o                         
  -4  -5   9        174.73        166.80        14.14 o                         
  -2  -5   9        349.57        361.21        16.38 o                         
   0  -5   9       1813.34       1755.08        82.44 o                         
   2  -5   9        601.92        607.64        25.20 o                         
   4  -5   9         72.67         67.37        12.09 o                         
  -7  -4   9          3.76         -9.21        14.74 o                         
  -5  -4   9         27.89         42.74         8.14 o                         
  -3  -4   9        349.20        353.20        15.10 o                         
   1  -4   9        585.60        565.10        18.94 o                         
   3  -4   9        265.28        277.01        15.05 o                         
   5  -4   9        352.63        349.84        20.48 o                         
  -8  -3   9         30.09         31.75        14.89 o                         
  -6  -3   9         39.04         47.57         9.24 o                         
  -4  -3   9        125.97        114.34         8.07 o                         
  -2  -3   9        473.62        450.94        13.13 o                         
   0  -3   9       1743.83       1645.54        72.50 o                         
   2  -3   9       1938.31       1915.72        58.69 o                         
   4  -3   9        845.40        851.71        36.50 o                         
   6  -3   9         23.15         26.37         9.18 o                         
  -7  -2   9         19.59         14.15         8.84 o                         
  -5  -2   9        641.69        632.53        23.02 o                         
  -3  -2   9        318.71        317.39        10.76 o                         
  -1  -2   9       2115.88       2181.50        47.20 o                         
   1  -2   9       2335.51       2540.41        66.65 o                         
   3  -2   9        599.78        581.34        20.56 o                         
   5  -2   9        110.17         96.40        10.18 o                         
   7  -2   9        184.76        199.04        17.39 o                         
  -8  -1   9          3.42          4.40        10.27 o                         
  -6  -1   9        308.71        322.70        15.62 o                         
  -4  -1   9        633.28        633.01        19.06 o                         
  -2  -1   9        966.77        923.55        16.49 o                         
   0  -1   9       2405.84       2338.16        51.52 o                         
   2  -1   9        362.11        317.01        11.30 o                         
   4  -1   9        299.58        287.73        15.31 o                         
   6  -1   9          2.98         -3.22         7.58 o                         
  -7   0   9        257.33        262.80        15.95 o                         
  -5   0   9         64.85         64.09         6.84 o                         
  -3   0   9       1336.62       1413.89        31.49 o                         
  -1   0   9        192.54        208.87         6.02 o                         
   1   0   9       4036.37       4167.11        94.79 o                         
   3   0   9        327.04        358.22        12.02 o                         
   5   0   9        190.95        194.08        21.22 o                         
   7   0   9         19.08          9.92         9.60 o                         
  -8   1   9          2.74          8.43        14.16 o                         
  -6   1   9        305.94        273.97        15.43 o                         
  -4   1   9        682.65        680.10        20.05 o                         
  -2   1   9        771.64        750.72        21.71 o                         
   0   1   9       1799.99       1794.68        92.15 o                         
   2   1   9        426.85        414.26         9.83 o                         
   4   1   9        299.37        298.95        15.13 o                         
   6   1   9          8.23         17.77         7.96 o                         
   8   1   9        145.39        206.75        33.38 o                         
  -7   2   9         15.36         17.71        12.51 o                         
  -5   2   9        634.60        652.45        28.60 o                         
  -3   2   9        361.65        362.41        18.15 o                         
  -1   2   9       2084.08       2086.65        47.85 o                         
   1   2   9       2664.26       2710.63       116.34 o                         
   3   2   9        671.44        649.28        23.82 o                         
   5   2   9        120.73        122.97        13.18 o                         
   7   2   9        183.35        196.62        30.62 o                         
  -6   3   9         30.55         29.43        12.43 o                         
  -4   3   9        171.11        188.09        14.55 o                         
  -2   3   9        592.40        542.49        28.92 o                         
   0   3   9       1750.04       1730.47        52.13 o                         
   2   3   9       2076.32       2106.06        59.91 o                         
   4   3   9       1038.48       1097.00        37.81 o                         
   6   3   9         32.29         22.79        16.35 o                         
  -5   4   9         23.48         34.18        11.47 o                         
  -3   4   9        460.61        496.49        24.90 o                         
  -1   4   9       1273.29       1285.85        36.82 o                         
   1   4   9        613.44        587.86        29.47 o                         
   3   4   9        227.92        224.25        22.56 o                         
   5   4   9        326.88        333.84        34.07 o                         
  -8   5   9          4.57         10.82        19.57 o                         
  -6   5   9         13.49          9.90        16.35 o                         
  -4   5   9        144.92        135.43        17.38 o                         
  -2   5   9        378.65        387.90        19.33 o                         
   0   5   9       1991.16       2024.60        69.37 o                         
   2   5   9        618.88        609.97        25.26 o                         
   4   5   9         79.62         96.24        15.66 o                         
  -7   6   9         38.36         48.81        23.71 o                         
  -5   6   9          7.47          0.00        17.73 o                         
  -3   6   9        206.70        214.28        21.18 o                         
  -1   6   9        285.35        296.47        23.04 o                         
   1   6   9        710.86        680.57        37.88 o                         
   3   6   9         64.22         71.85        13.86 o                         
   5   6   9         12.64          8.75        12.66 o                         
  -6   7   9         23.83         29.93        25.33 o                         
  -4   7   9         50.45         78.51        25.33 o                         
  -2   7   9         75.70         86.35        15.37 o                         
   0   7   9        237.70        206.90        33.27 o                         
   2   7   9        286.36        286.76        24.74 o                         
   4   7   9         80.48         64.93        25.33 o                         
   6   7   9          4.21        -13.58        25.10 o                         
  -5   8   9          5.48          8.52        26.25 o                         
  -3   8   9        104.27        119.03        32.00 o                         
   1   8   9         70.91         91.17        28.09 o                         
   3   8   9         19.14          4.14        25.79 o                         
   2   9   9        167.95        168.53        38.91 o                         
  -1  -7  10        259.37        262.01        30.85 o                         
   1  -7  10        300.19        277.50        21.55 o                         
  -4  -6  10         51.25         59.66        10.01 o                         
  -2  -6  10        329.51        329.70        32.46 o                         
   0  -6  10        336.44        328.70        21.33 o                         
   2  -6  10        161.81        156.64        19.80 o                         
   4  -6  10        185.09        196.59        19.54 o                         
  -5  -5  10         24.96         28.39         9.44 o                         
  -3  -5  10        246.07        237.95        11.95 o                         
  -1  -5  10        456.53        455.78        26.61 o                         
   1  -5  10        255.75        264.11        14.65 o                         
   3  -5  10         80.88         81.91        11.95 o                         
   5  -5  10         34.69         34.43        16.69 o                         
  -6  -4  10          2.40          0.05         7.91 o                         
  -4  -4  10        239.71        219.51        13.68 o                         
  -2  -4  10        952.95        917.21        34.43 o                         
   0  -4  10        808.43        736.76        38.74 o                         
   2  -4  10        388.52        360.99        14.10 o                         
   4  -4  10        272.29        267.96        16.64 o                         
   6  -4  10         14.68         25.21        12.54 o                         
  -7  -3  10         94.25        106.89        13.07 o                         
  -5  -3  10         81.85         77.14         8.92 o                         
  -3  -3  10        473.43        487.27        15.11 o                         
  -1  -3  10       1699.68       1576.85        45.32 o                         
   1  -3  10        994.00       1022.10        25.81 o                         
   3  -3  10       2304.89       2354.09        68.77 o                         
   5  -3  10        285.50        304.30        18.07 o                         
   7  -3  10        149.78        183.04        31.08 o                         
  -8  -2  10          6.44         -1.15        22.79 o                         
  -6  -2  10         17.59         18.02         6.84 o                         
  -4  -2  10        117.27        117.17         6.54 o                         
  -2  -2  10       5562.50       5682.53       108.08 o                         
   0  -2  10       3684.30       3544.84        82.95 o                         
   2  -2  10        549.23        506.75        14.58 o                         
   4  -2  10          2.02          4.29         4.52 o                         
   6  -2  10        106.74         93.28        11.75 o                         
  -7  -1  10         79.99         89.81        10.22 o                         
  -5  -1  10         87.90         87.78         7.37 o                         
  -3  -1  10       1434.46       1474.42        36.47 o                         
  -1  -1  10       7088.66       7217.59       165.05 o                         
   1  -1  10       2926.03       2959.84        65.62 o                         
   3  -1  10       1355.38       1356.41        39.31 o                         
   5  -1  10        551.81        527.97        22.90 o                         
   7  -1  10         42.06         50.47        11.32 o                         
  -8   0  10         95.83         96.06        15.39 o                         
  -6   0  10        821.38        790.26        28.30 o                         
  -4   0  10         37.68         40.75         4.03 o                         
  -2   0  10       1664.28       1637.97        30.09 o                         
   0   0  10       1442.14       1576.74        33.99 o                         
   2   0  10      11073.17      11549.75       261.35 o                         
   4   0  10       1616.91       1678.07        58.39 o                         
   6   0  10         18.30         13.59         8.24 o                         
   8   0  10          4.02         10.13        21.18 o                         
  -7   1  10         87.86         86.70        13.20 o                         
  -5   1  10         63.32         56.35         6.72 o                         
  -3   1  10       1619.87       1648.16        47.63 o                         
  -1   1  10       7737.55       7974.02       165.31 o                         
   1   1  10       2652.91       2730.45        72.69 o                         
   3   1  10       1254.08       1223.34        39.03 o                         
   5   1  10        483.77        431.30        22.09 o                         
   7   1  10         48.05         42.20        11.19 o                         
  -8   2  10          6.19         19.11        22.79 o                         
  -6   2  10         25.32         18.52         8.66 o                         
  -4   2  10         94.72         94.06         7.97 o                         
  -2   2  10       4786.82       4995.03       118.25 o                         
   0   2  10       3749.53       3625.00       104.45 o                         
   2   2  10        498.49        442.66        15.99 o                         
   4   2  10         12.10         10.74         5.10 o                         
   6   2  10         97.53         82.64        13.39 o                         
  -7   3  10         99.70         92.17        17.47 o                         
  -5   3  10         61.70         65.55        13.01 o                         
  -3   3  10        440.78        456.43        17.77 o                         
  -1   3  10       1537.13       1496.51        42.60 o                         
   1   3  10        729.79        772.79        41.11 o                         
   3   3  10       2272.98       2319.91        80.48 o                         
   5   3  10        243.01        248.90        21.07 o                         
  -6   4  10          5.46          7.63        11.95 o                         
  -4   4  10        229.84        227.04        15.26 o                         
  -2   4  10        949.20        952.82        27.62 o                         
   0   4  10        925.57        895.53        28.43 o                         
   4   4  10        295.29        310.13        27.63 o                         
   6   4  10         12.09          5.30        15.43 o                         
  -7   5  10         57.11         67.92        21.87 o                         
  -5   5  10         19.23         14.76        11.40 o                         
  -3   5  10        229.20        217.95        15.36 o                         
  -1   5  10        507.33        515.74        19.95 o                         
   1   5  10        260.03        270.23        15.68 o                         
   5   5  10         28.33         30.62        14.50 o                         
  -6   6  10         16.66         18.88        20.26 o                         
  -4   6  10         25.06         21.54        12.60 o                         
  -2   6  10        304.07        344.43        26.36 o                         
   0   6  10        315.89        308.72        23.27 o                         
   2   6  10         98.43        101.33        15.10 o                         
   4   6  10        214.29        238.99        23.94 o                         
  -5   7  10         50.31         27.86        23.02 o                         
  -3   7  10        146.18        183.27        32.92 o                         
  -1   7  10        302.31        323.02        34.07 o                         
   1   7  10        251.22        270.16        26.36 o                         
   3   7  10         49.55         47.66        23.94 o                         
   5   7  10         21.87         20.95        26.94 o                         
  -4   8  10          2.56          3.68        25.79 o                         
   0   8  10        102.58        112.59        28.32 o                         
   2   8  10         63.33         47.20        24.87 o                         
   4   8  10         99.42        116.96        34.54 o                         
   1   9  10         35.34         39.83        28.09 o                         
  -2  -7  11        131.76        130.27        15.89 o                         
   0  -7  11        352.23        349.91        24.66 o                         
   2  -7  11        195.59        174.52        25.33 o                         
  -5  -6  11         63.27         42.36        18.65 o                         
  -3  -6  11         90.55        114.21        14.16 o                         
  -1  -6  11        460.21        474.52        37.76 o                         
   1  -6  11        370.76        391.19        24.39 o                         
   3  -6  11        341.81        333.32        23.67 o                         
  -6  -5  11         68.15         70.13        12.77 o                         
  -4  -5  11        532.40        528.67        27.80 o                         
  -2  -5  11        656.76        651.32        25.71 o                         
   0  -5  11        695.11        643.56        25.27 o                         
   2  -5  11        162.99        164.34        12.33 o                         
   4  -5  11         80.58         83.13        13.10 o                         
  -7  -4  11         28.88         25.33        16.81 o                         
  -5  -4  11         87.39         72.65         9.56 o                         
  -3  -4  11         30.59         32.86         5.16 o                         
   1  -4  11       2447.79       2323.31        69.61 o                         
   3  -4  11       1643.45       1587.07        56.37 o                         
   5  -4  11         10.11          7.26         8.06 o                         
  -6  -3  11        184.08        185.07        14.33 o                         
  -4  -3  11        777.78        760.17        25.36 o                         
  -2  -3  11       1465.60       1414.25        33.02 o                         
   0  -3  11        989.09        913.69        35.02 o                         
   2  -3  11        559.50        541.95        17.77 o                         
   4  -3  11        465.69        433.88        21.01 o                         
   6  -3  11         56.66         50.82        10.76 o                         
  -7  -2  11         15.06         17.77         9.13 o                         
  -5  -2  11        205.86        200.39        11.68 o                         
  -3  -2  11        299.09        264.93         7.96 o                         
  -1  -2  11        698.92        753.52        18.24 o                         
   1  -2  11       2005.01       1991.12        46.51 o                         
   3  -2  11          5.23         10.39         4.00 o                         
   5  -2  11          8.98         12.73         7.09 o                         
   7  -2  11        129.10        161.87        16.46 o                         
  -8  -1  11         25.95         29.01        25.33 o                         
  -6  -1  11         73.86         62.22         8.15 o                         
  -4  -1  11        282.04        276.99         9.09 o                         
  -2  -1  11       2392.96       2387.79        44.91 o                         
   0  -1  11       3341.35       3477.16        82.42 o                         
   2  -1  11       2201.72       2266.69        52.30 o                         
   4  -1  11        221.41        218.84        13.06 o                         
   6  -1  11          6.60          4.27         8.02 o                         
  -7   0  11         77.33         63.55         9.48 o                         
  -5   0  11         49.30         58.51         6.69 o                         
  -3   0  11        836.33        968.84        22.25 o                         
  -1   0  11        179.52        161.10         5.26 o                         
   1   0  11        661.54        732.87        19.63 o                         
   3   0  11        118.24        117.94         6.48 o                         
   5   0  11        796.31        752.41        30.75 o                         
   7   0  11          9.56         11.92         9.84 o                         
  -8   1  11         26.37         22.22        15.38 o                         
  -6   1  11         57.45         52.61        10.40 o                         
  -4   1  11        255.17        252.44        10.47 o                         
  -2   1  11       2593.25       2601.64        55.33 o                         
   0   1  11       4190.30       4376.64        90.49 o                         
   2   1  11       2140.01       2200.79        52.21 o                         
   4   1  11        242.84        235.03        13.31 o                         
   6   1  11         12.28         19.73         8.59 o                         
  -7   2  11         18.17         17.55        10.69 o                         
  -5   2  11        237.12        212.92        15.45 o                         
  -1   2  11        923.05        869.79        57.53 o                         
   1   2  11       1990.04       1990.54        68.31 o                         
   3   2  11         18.74         27.23         4.65 o                         
   5   2  11         17.28         13.34         8.26 o                         
   7   2  11        142.23        126.40        27.17 o                         
  -8   3  11        129.67        164.62        36.15 o                         
  -6   3  11        179.17        190.88        20.27 o                         
  -4   3  11        802.54        758.81        31.62 o                         
  -2   3  11       1259.92       1245.81        37.66 o                         
   0   3  11       1095.84       1066.15        32.40 o                         
   4   3  11        472.80        473.31        24.60 o                         
   6   3  11         52.10         56.87        18.65 o                         
  -5   4  11        112.90        113.98        12.35 o                         
  -3   4  11         52.51         58.32         8.16 o                         
  -1   4  11       1226.07       1186.03        34.47 o                         
   1   4  11       2567.68       2592.16       104.11 o                         
   3   4  11       1647.32       1614.65        97.62 o                         
   5   4  11         19.81         28.78        13.81 o                         
  -8   5  11         30.92         28.32        19.80 o                         
  -6   5  11         55.88         56.87        19.11 o                         
  -4   5  11        573.22        569.99        33.42 o                         
  -2   5  11        648.82        654.07        28.60 o                         
   0   5  11        631.81        590.69        26.61 o                         
   2   5  11        181.02        198.93        13.01 o                         
   4   5  11         49.13         57.10        13.35 o                         
  -7   6  11          2.42         14.74        20.49 o                         
  -5   6  11         80.50         87.72        23.25 o                         
  -3   6  11         88.15         98.82        15.80 o                         
  -1   6  11        398.30        436.37        28.57 o                         
   1   6  11        416.70        407.17        26.54 o                         
   3   6  11        379.81        348.55        27.00 o                         
  -6   7  11         11.55         15.43        23.71 o                         
  -4   7  11         81.24         93.71        27.86 o                         
  -2   7  11         77.10         72.29        20.03 o                         
   0   7  11        326.32        350.96        27.23 o                         
   2   7  11        208.27        215.78        21.67 o                         
   4   7  11         65.21         66.31        28.32 o                         
   6   7  11         10.59         37.30        30.62 o                         
   1   8  11        183.01        218.03        37.99 o                         
   3   8  11         82.11         81.50        29.47 o                         
  -1  -7  12        195.77        201.40        18.48 o                         
   1  -7  12         47.02         43.36        11.23 o                         
  -4  -6  12         26.80         42.82        16.81 o                         
  -2  -6  12         35.55         33.15        14.50 o                         
   0  -6  12        536.18        515.78        28.23 o                         
   2  -6  12        330.02        329.02        22.63 o                         
  -5  -5  12        116.48        121.46        13.81 o                         
  -3  -5  12        235.52        251.27        12.28 o                         
  -1  -5  12       1564.04       1567.57        72.76 o                         
   1  -5  12        251.47        235.75        13.63 o                         
   3  -5  12        207.83        225.95        19.53 o                         
   5  -5  12         17.52          7.83        11.23 o                         
  -6  -4  12        103.46        112.22        11.97 o                         
  -4  -4  12         85.85         79.84         9.13 o                         
  -2  -4  12         54.38         57.86         4.44 o                         
   0  -4  12        943.23        953.47        31.28 o                         
   2  -4  12       1580.88       1506.68        51.38 o                         
   4  -4  12        292.78        297.28        17.65 o                         
   6  -4  12         16.25         11.74        12.21 o                         
  -7  -3  12          9.81          4.77         9.30 o                         
  -5  -3  12        136.52        119.94        10.54 o                         
  -3  -3  12        714.70        721.14        20.42 o                         
  -1  -3  12       1001.75       1004.73        29.65 o                         
   1  -3  12        750.14        720.85        19.23 o                         
   3  -3  12        246.57        232.62        11.35 o                         
   5  -3  12         26.95         22.33         8.53 o                         
   7  -3  12         26.61         55.49        23.94 o                         
  -6  -2  12         22.67         23.70         6.96 o                         
  -4  -2  12        225.37        222.18         8.01 o                         
  -2  -2  12       3892.43       3751.80        84.10 o                         
   0  -2  12       4115.14       4255.35        96.10 o                         
   2  -2  12       2973.61       2941.88        81.90 o                         
   4  -2  12       1642.06       1632.30        58.76 o                         
   6  -2  12         33.88         34.19         9.55 o                         
  -7  -1  12        316.23        311.12        17.40 o                         
  -5  -1  12        534.33        501.05        18.94 o                         
  -3  -1  12       4406.54       4770.39       108.84 o                         
  -1  -1  12       3262.84       3316.37        64.20 o                         
   1  -1  12       1126.55       1166.00        26.99 o                         
   5  -1  12        254.96        215.96        15.38 o                         
   7  -1  12         35.20         46.72        11.91 o                         
  -8   0  12         38.23         42.13        21.18 o                         
  -6   0  12          5.56          6.65         6.07 o                         
  -4   0  12          7.79         11.87         2.97 o                         
  -2   0  12        777.91        739.82        16.82 o                         
   0   0  12       6762.22       6721.91       141.77 o                         
   2   0  12       2134.23       2131.14        54.31 o                         
   4   0  12        984.86        938.67        35.38 o                         
   6   0  12          5.00         11.05         8.04 o                         
   8   0  12         75.01         75.75        25.33 o                         
  -7   1  12        298.82        301.98        21.69 o                         
  -5   1  12        517.52        474.33        23.65 o                         
  -3   1  12       4349.76       4739.96       139.77 o                         
  -1   1  12       2899.83       2978.98        69.69 o                         
   1   1  12        833.95        862.69        68.84 o                         
   3   1  12        306.48        306.37        12.53 o                         
   5   1  12        272.40        229.36        15.35 o                         
   7   1  12         31.90         18.79        10.52 o                         
  -8   2  12         40.82         52.95        24.41 o                         
  -6   2  12         15.85          7.62         8.93 o                         
  -4   2  12        144.54        140.23        12.23 o                         
  -2   2  12       4192.02       4082.87       102.90 o                         
   0   2  12       3834.45       4002.74       107.46 o                         
   2   2  12       2727.29       2728.14        96.35 o                         
   4   2  12       1666.11       1697.30        59.84 o                         
   6   2  12         22.88         25.32        10.82 o                         
  -7   3  12          7.78         10.33        14.04 o                         
  -5   3  12        151.18        130.31        16.10 o                         
  -3   3  12        631.33        650.78        21.14 o                         
  -1   3  12        918.58        929.26        31.51 o                         
   1   3  12        616.85        608.31        24.54 o                         
   5   3  12         42.24         55.49        15.66 o                         
  -6   4  12         91.38        102.53        13.21 o                         
  -4   4  12         53.61         42.60         8.57 o                         
   0   4  12        742.57        732.90        27.79 o                         
   2   4  12       1388.58       1379.99        61.38 o                         
   4   4  12        261.14        270.53        26.94 o                         
   6   4  12         10.22         21.18        16.81 o                         
  -7   5  12         31.27         34.54        18.42 o                         
  -5   5  12         90.69         91.87        15.82 o                         
  -3   5  12        218.46        228.27        16.31 o                         
  -1   5  12       1694.95       1685.95        60.71 o                         
   1   5  12        203.24        187.64        13.81 o                         
   3   5  12        268.33        267.07        21.87 o                         
   5   5  12          6.77         -0.92        12.43 o                         
  -6   6  12         89.38        115.58        26.25 o                         
  -4   6  12         42.37         33.22        13.34 o                         
  -2   6  12         50.80         66.17        13.53 o                         
   0   6  12        467.04        478.28        30.28 o                         
   2   6  12        305.24        328.54        24.87 o                         
  -5   7  12         31.02         23.02        22.10 o                         
  -3   7  12         43.48         65.62        25.33 o                         
  -1   7  12        219.74        209.28        28.32 o                         
   1   7  12        125.15        120.97        16.68 o                         
   3   7  12        104.19        151.27        32.23 o                         
   5   7  12          8.55         10.13        25.56 o                         
  -4   8  12          0.25          5.53        24.41 o                         
   0   8  12        162.93        172.91        33.15 o                         
   2   8  12        127.43        136.07        32.69 o                         
   4   8  12         13.29         11.05        26.48 o                         
   1   9  12         31.69         30.85        27.86 o                         
  -2  -7  13        447.17        475.90        44.21 o                         
   0  -7  13        109.07         81.56        13.58 o                         
  -5  -6  13         24.85         20.72        16.81 o                         
  -3  -6  13         27.69         34.03        10.87 o                         
  -1  -6  13        206.69        208.13        27.40 o                         
   1  -6  13        558.38        559.14        30.22 o                         
   3  -6  13        400.30        401.69        31.54 o                         
  -6  -5  13         55.70         69.70        12.76 o                         
  -4  -5  13        129.95        135.11        11.17 o                         
  -2  -5  13        713.52        707.20        35.24 o                         
   0  -5  13        436.04        414.44        20.06 o                         
   2  -5  13        321.42        310.68        17.50 o                         
   4  -5  13         23.76         27.04        10.66 o                         
  -5  -4  13         20.07         21.28         7.42 o                         
  -3  -4  13        101.00        101.96         7.69 o                         
  -1  -4  13       1651.02       1672.93        73.25 o                         
   1  -4  13       1255.68       1220.26        37.19 o                         
   3  -4  13         97.07         92.79         9.57 o                         
   5  -4  13         53.24         68.68        15.34 o                         
  -6  -3  13        145.13        127.48        12.19 o                         
  -4  -3  13        538.15        534.62        19.77 o                         
  -2  -3  13        938.78        939.34        24.31 o                         
   0  -3  13        414.34        368.64        12.81 o                         
   2  -3  13        650.99        625.66        21.25 o                         
   4  -3  13        298.89        318.94        16.67 o                         
   6  -3  13        141.12        153.18        15.47 o                         
  -7  -2  13          6.30          2.82         8.39 o                         
  -5  -2  13        150.05        156.31        10.30 o                         
  -3  -2  13        241.75        244.87         7.15 o                         
  -1  -2  13        291.92        309.12         7.99 o                         
   1  -2  13       2786.01       2822.44        65.84 o                         
   3  -2  13       1883.09       1914.49        57.51 o                         
   5  -2  13         49.73         72.31        10.14 o                         
   7  -2  13        121.03        131.93        15.31 o                         
  -6  -1  13         20.76         18.39         6.45 o                         
  -4  -1  13        613.73        592.33        16.80 o                         
  -2  -1  13        454.97        432.34         9.92 o                         
   0  -1  13       2624.44       2555.75        53.82 o                         
   2  -1  13        326.84        352.36        12.93 o                         
   4  -1  13        247.89        248.63        17.64 o                         
   6  -1  13         92.68         88.38        11.74 o                         
  -7   0  13        150.19        144.73        15.05 o                         
  -5   0  13          9.92          8.23         3.66 o                         
  -3   0  13        370.01        349.09         9.39 o                         
  -1   0  13       1026.46       1045.67        24.31 o                         
   1   0  13       3848.51       4209.75        96.22 o                         
   3   0  13       2492.62       2663.93        88.81 o                         
   5   0  13         45.73         17.63         7.50 o                         
   7   0  13          0.27          5.81         9.58 o                         
  -8   1  13        202.96        229.78        35.46 o                         
  -6   1  13         27.09         29.35         9.16 o                         
  -4   1  13        692.65        689.48        23.41 o                         
  -2   1  13        584.62        561.12        19.72 o                         
   0   1  13       2481.52       2444.21        64.05 o                         
   4   1  13        180.96        160.42        12.20 o                         
   6   1  13         88.28        101.82        12.27 o                         
  -7   2  13          5.34         13.30        10.53 o                         
  -5   2  13        196.19        195.44        14.71 o                         
  -3   2  13        165.88        163.94         8.70 o                         
  -1   2  13        281.77        298.38        11.99 o                         
   1   2  13       2799.05       2908.23       119.23 o                         
   3   2  13       2013.88       1963.24        67.46 o                         
   5   2  13         66.12         77.98        11.53 o                         
   7   2  13        115.50        170.14        30.62 o                         
  -6   3  13        167.60        145.60        18.54 o                         
  -4   3  13        576.90        579.67        21.50 o                         
  -2   3  13        991.01        995.78        27.72 o                         
   2   3  13        666.93        628.20        23.05 o                         
   4   3  13        202.80        201.83        16.62 o                         
   6   3  13        153.21        208.82        29.01 o                         
  -7   4  13         22.89         20.03        15.20 o                         
  -5   4  13         27.51         31.44         8.76 o                         
  -3   4  13        133.04        135.80        12.53 o                         
  -1   4  13       1578.33       1655.25        60.69 o                         
   1   4  13       1311.83       1219.10        80.35 o                         
   5   4  13         33.01         37.53        14.97 o                         
  -6   5  13         67.18         81.27        20.72 o                         
  -4   5  13        141.60        138.32        16.58 o                         
  -2   5  13        649.36        617.64        28.81 o                         
   0   5  13        492.50        477.97        21.89 o                         
   2   5  13        354.79        355.25        34.54 o                         
   4   5  13         23.77         42.36        12.20 o                         
  -7   6  13         31.42         25.33        19.80 o                         
  -5   6  13         22.72         29.93        19.57 o                         
  -3   6  13         29.32         36.25        12.70 o                         
  -1   6  13        241.32        246.98        21.04 o                         
   1   6  13        535.99        533.41        32.80 o                         
   3   6  13        334.39        326.30        27.75 o                         
  -6   7  13          9.10         -0.23        20.49 o                         
  -4   7  13        138.47        139.52        29.47 o                         
  -2   7  13        432.10        433.53        47.66 o                         
   0   7  13        139.95        175.83        18.98 o                         
   2   7  13         44.79         30.39        20.26 o                         
   4   7  13         26.93         30.62        24.41 o                         
   6   7  13         14.86          1.61        28.78 o                         
   1   8  13        243.42        250.96        39.14 o                         
   3   8  13         99.96         74.60        29.93 o                         
  -1  -7  14        236.82        261.32        30.16 o                         
   1  -7  14        285.84        342.82        33.61 o                         
  -4  -6  14          8.07          7.37        14.04 o                         
  -2  -6  14        312.64        316.11        35.23 o                         
   0  -6  14        142.75        142.34        14.65 o                         
   2  -6  14        378.70        392.34        25.31 o                         
  -5  -5  14         17.63         22.84         9.07 o                         
  -3  -5  14        285.52        292.59        13.81 o                         
  -1  -5  14        290.63        267.41        24.29 o                         
   1  -5  14        178.48        167.54        12.02 o                         
   3  -5  14         53.41         64.74         9.90 o                         
  -6  -4  14          4.29          0.64         8.06 o                         
  -4  -4  14         23.89         23.14         6.62 o                         
  -2  -4  14        650.33        639.79        22.45 o                         
   0  -4  14       1241.34       1228.08        43.89 o                         
   2  -4  14       1037.06       1049.49        39.09 o                         
   4  -4  14        348.75        353.61        19.88 o                         
  -7  -3  14          1.35          0.73        12.88 o                         
  -5  -3  14        357.49        338.78        17.57 o                         
  -3  -3  14       1815.38       1873.60        40.47 o                         
  -1  -3  14       2913.98       2865.78        83.76 o                         
   1  -3  14         33.04         30.75         3.12 o                         
   3  -3  14        335.36        315.84        15.55 o                         
   5  -3  14        121.88        131.33        13.32 o                         
   7  -3  14         69.88        106.14        27.63 o                         
  -6  -2  14         57.47         57.76         9.33 o                         
  -4  -2  14         14.95         17.77         3.37 o                         
  -2  -2  14        184.69        201.09         8.42 o                         
   0  -2  14       1041.72        957.60        22.76 o                         
   2  -2  14       1389.70       1371.69        41.87 o                         
   4  -2  14        742.47        706.79        28.24 o                         
   6  -2  14        103.46        110.26        13.15 o                         
  -7  -1  14        194.01        177.61        16.64 o                         
  -5  -1  14        135.14        128.84         8.86 o                         
  -3  -1  14        931.58        945.92        20.87 o                         
  -1  -1  14       4712.25       4850.31        99.68 o                         
   1  -1  14       1485.75       1420.20        35.93 o                         
   3  -1  14        854.46        877.84        31.75 o                         
   5  -1  14          2.21          5.73         6.80 o                         
   7  -1  14         37.88         33.47        11.52 o                         
  -8   0  14        110.81        118.34        27.17 o                         
  -6   0  14         43.81         40.38         7.14 o                         
  -4   0  14        191.04        206.18         8.26 o                         
  -2   0  14       1657.11       1599.07        39.53 o                         
   0   0  14       1894.45       1910.31        41.31 o                         
   2   0  14        187.42        184.95         7.50 o                         
   4   0  14        670.71        711.32        28.37 o                         
   6   0  14          9.14          3.03         8.11 o                         
   8   0  14         48.13         80.81        26.48 o                         
  -7   1  14        204.81        210.61        18.28 o                         
  -5   1  14        122.59        104.90        11.03 o                         
  -3   1  14        777.44        805.07        29.41 o                         
  -1   1  14       4771.54       5043.57       108.39 o                         
   1   1  14       1710.70       1666.79        44.28 o                         
   3   1  14       1155.77       1161.32        32.45 o                         
   5   1  14         11.75         10.23         7.13 o                         
   7   1  14         32.74         32.36        11.53 o                         
  -6   2  14         45.10         44.82        10.71 o                         
  -4   2  14         44.79         59.18         6.96 o                         
  -2   2  14        232.06        250.76         8.95 o                         
   0   2  14        956.02        868.19        28.60 o                         
   2   2  14       1428.78       1421.02        48.81 o                         
   4   2  14        645.98        638.76        27.27 o                         
   6   2  14        122.64        123.41        22.79 o                         
  -7   3  14          1.25          7.81        13.99 o                         
  -5   3  14        310.92        300.34        15.90 o                         
  -3   3  14       1706.54       1750.62        50.36 o                         
  -1   3  14       2956.28       2878.63       100.11 o                         
   1   3  14          2.55          3.45         8.98 o                         
   3   3  14        240.53        242.94        12.76 o                         
   5   3  14        124.98        148.73        22.10 o                         
  -6   4  14          8.16         12.88         9.01 o                         
  -4   4  14          7.28          4.68         6.90 o                         
  -2   4  14        803.96        791.20        29.91 o                         
   0   4  14       1219.14       1237.12        46.51 o                         
   4   4  14        377.33        401.30        32.46 o                         
   6   4  14         51.14         46.51        19.11 o                         
  -7   5  14         21.30         21.18        17.73 o                         
  -5   5  14         21.05         21.85        11.88 o                         
  -3   5  14        280.43        300.58        18.80 o                         
  -1   5  14        178.57        187.03        14.11 o                         
   1   5  14        146.88        146.77        12.94 o                         
   3   5  14         82.86         89.56        11.74 o                         
   5   5  14        122.68        160.24        22.10 o                         
  -6   6  14         54.17         39.60        20.72 o                         
  -4   6  14         12.90         15.91        13.10 o                         
  -2   6  14        388.09        407.06        39.83 o                         
   0   6  14        115.13        131.04        16.10 o                         
   2   6  14        361.78        362.29        27.27 o                         
  -5   7  14         15.68         12.43        21.64 o                         
  -1   7  14        225.51        224.94        31.54 o                         
   1   7  14        221.62        246.74        30.05 o                         
   3   7  14         52.29         71.14        26.71 o                         
   5   7  14         17.59         22.79        28.09 o                         
   0   8  14        108.27         99.69        27.40 o                         
   2   8  14         96.14        112.36        31.31 o                         
   4   8  14         50.94         47.43        29.47 o                         
   0  -7  15        130.76        128.93        21.87 o                         
  -5  -6  15         39.87         41.44        17.73 o                         
  -3  -6  15         23.96         31.53        10.82 o                         
  -1  -6  15        119.04        116.80        13.32 o                         
   1  -6  15        504.82        493.74        28.51 o                         
   3  -6  15        155.60        190.05        18.69 o                         
  -6  -5  15         76.30         85.65        18.19 o                         
  -4  -5  15        220.92        238.00        14.51 o                         
  -2  -5  15        103.26        111.89        13.92 o                         
   0  -5  15        374.42        345.75        18.23 o                         
   2  -5  15        574.23        546.20        24.96 o                         
   4  -5  15          6.37          5.02        11.51 o                         
  -5  -4  15         47.30         51.41         9.09 o                         
  -3  -4  15        526.88        544.63        19.43 o                         
   1  -4  15        811.44        822.71        26.45 o                         
   3  -4  15       1048.43       1028.58        38.41 o                         
   5  -4  15         69.32         85.44        12.04 o                         
  -6  -3  15          5.73          0.65         7.50 o                         
  -4  -3  15        245.97        248.03        13.94 o                         
  -2  -3  15        589.17        583.92        19.22 o                         
   0  -3  15       1740.86       1623.46        47.43 o                         
   4  -3  15         40.06         32.02         8.36 o                         
   6  -3  15          5.66          8.60         9.82 o                         
  -7  -2  15          6.24         11.54        13.11 o                         
  -5  -2  15        196.75        179.49        10.76 o                         
  -3  -2  15        182.99        189.32         6.60 o                         
  -1  -2  15        483.72        455.68        11.50 o                         
   1  -2  15       4603.22       4702.54       121.01 o                         
   3  -2  15       3120.93       3088.48        85.95 o                         
   5  -2  15        170.58        199.86        15.18 o                         
   7  -2  15         68.03         75.84        24.52 o                         
  -6  -1  15         67.77         74.28         8.41 o                         
  -4  -1  15        951.53        934.39        23.56 o                         
  -2  -1  15       1756.38       1801.66        38.32 o                         
   0  -1  15        545.33        489.09        10.95 o                         
   2  -1  15       1153.29       1192.02        34.29 o                         
   4  -1  15        157.39        134.93        12.97 o                         
   6  -1  15        144.52        124.24        13.20 o                         
  -7   0  15        535.87        535.70        29.02 o                         
  -5   0  15          4.51         -0.91         4.36 o                         
  -3   0  15         83.11         87.95         6.20 o                         
  -1   0  15       5656.08       5807.28       127.20 o                         
   1   0  15       4362.50       4455.23       110.74 o                         
   3   0  15        440.89        450.50        19.36 o                         
   5   0  15        199.99        209.15        14.99 o                         
   7   0  15        145.74        154.77        15.89 o                         
  -8   1  15         63.43         59.17        24.41 o                         
  -6   1  15         83.92         90.68        12.64 o                         
  -4   1  15        891.06        891.21        31.28 o                         
  -2   1  15       1531.02       1576.78        46.49 o                         
   0   1  15        434.44        374.90        12.70 o                         
   2   1  15       1005.66       1021.29        38.74 o                         
   4   1  15        231.37        219.96        13.05 o                         
   6   1  15        140.43        116.15        12.92 o                         
  -7   2  15          6.65         12.49        10.69 o                         
  -5   2  15        175.74        167.14        14.07 o                         
  -3   2  15        275.24        282.04        25.79 o                         
  -1   2  15        526.40        490.43        19.30 o                         
   1   2  15       4748.97       4899.04       185.90 o                         
   3   2  15       2861.49       2774.14       100.78 o                         
   5   2  15        132.70        159.86        20.84 o                         
  -6   3  15          2.37         -2.65        11.27 o                         
  -4   3  15        236.41        236.65        12.96 o                         
  -2   3  15        757.07        765.61        20.47 o                         
   0   3  15       1681.01       1594.28        55.67 o                         
   2   3  15        217.23        227.72        10.49 o                         
   4   3  15         68.11         64.24        14.04 o                         
   6   3  15         11.42         16.58        16.81 o                         
  -5   4  15         62.36         76.07        11.14 o                         
  -3   4  15        446.73        481.31        24.31 o                         
  -1   4  15        149.43        156.30        11.72 o                         
   1   4  15        791.48        794.31        58.94 o                         
   3   4  15        880.80        892.16        62.62 o                         
   5   4  15         88.49        114.66        19.34 o                         
  -6   5  15         77.48         70.22        19.34 o                         
  -4   5  15        185.71        184.53        19.47 o                         
  -2   5  15         91.18        119.51        15.28 o                         
   0   5  15        416.96        392.50        19.97 o                         
   2   5  15        649.56        608.51        47.43 o                         
   4   5  15          5.24          4.83         9.44 o                         
  -5   6  15         53.80         52.49        19.80 o                         
  -3   6  15         34.40         37.81        13.10 o                         
  -1   6  15        105.77        115.04        15.95 o                         
   1   6  15        494.15        480.25        31.17 o                         
   3   6  15        114.26        138.78        19.67 o                         
  -6   7  15          1.56          0.00        20.72 o                         
  -4   7  15         35.63         34.07        22.56 o                         
   0   7  15        175.94        172.80        20.84 o                         
   2   7  15         68.01         69.53        24.41 o                         
   4   7  15         23.78         31.54        24.87 o                         
   1   8  15         94.73         76.67        27.86 o                         
   3   8  15         11.92         -0.46        24.87 o                         
  -1  -7  16        218.35        222.18        27.17 o                         
  -4  -6  16         27.30         24.17        15.43 o                         
  -2  -6  16        142.78        120.87        22.33 o                         
   0  -6  16        508.63        545.10        30.92 o                         
   2  -6  16        287.86        307.79        23.44 o                         
  -5  -5  16         16.21         19.40         8.88 o                         
  -3  -5  16         91.82         98.84         7.93 o                         
  -1  -5  16        704.10        697.88        28.13 o                         
   1  -5  16        475.29        477.98        22.70 o                         
   3  -5  16        226.17        244.45        17.35 o                         
  -6  -4  16         12.71         18.61        11.50 o                         
  -4  -4  16         81.22         87.25         9.10 o                         
  -2  -4  16       1324.30       1336.42        47.50 o                         
   0  -4  16        742.76        712.81        27.64 o                         
   2  -4  16        157.51        140.76        12.01 o                         
   4  -4  16        169.84        174.91        14.21 o                         
  -7  -3  16         14.75         13.35        22.10 o                         
  -5  -3  16         12.62          5.86         6.48 o                         
  -3  -3  16       1063.19       1065.66        29.14 o                         
  -1  -3  16        371.77        372.41        11.92 o                         
   1  -3  16       1011.29       1044.17        29.60 o                         
   3  -3  16        322.61        321.96        18.19 o                         
   5  -3  16         49.87         50.75         9.92 o                         
   7  -3  16          8.32         19.80        22.56 o                         
  -6  -2  16        164.95        150.12        12.38 o                         
  -4  -2  16         42.37         42.53         5.39 o                         
  -2  -2  16       1839.40       1852.85        49.82 o                         
   0  -2  16       1268.79       1246.11        28.24 o                         
   2  -2  16        399.80        394.38        16.01 o                         
   4  -2  16        954.78        907.33        37.61 o                         
   6  -2  16         11.82         25.85        10.11 o                         
  -7  -1  16          1.63          8.05        12.65 o                         
  -5  -1  16          4.89          6.26         4.88 o                         
  -3  -1  16        338.31        337.08         9.45 o                         
  -1  -1  16       1481.10       1477.61        31.01 o                         
   1  -1  16        177.82        198.69         7.55 o                         
   3  -1  16        884.10        926.83        28.44 o                         
   5  -1  16         45.77         37.13         8.77 o                         
   7  -1  16         11.77          3.21        12.94 o                         
  -8   0  16         37.89         48.81        22.56 o                         
  -6   0  16          5.29         11.69         8.80 o                         
  -4   0  16        117.86        118.34         7.26 o                         
  -2   0  16        377.28        382.45        11.78 o                         
   0   0  16        368.13        336.81         9.43 o                         
   2   0  16        221.01        229.91        10.10 o                         
   4   0  16        100.95        111.37        10.18 o                         
   6   0  16         36.59         14.62         9.16 o                         
  -7   1  16          0.72          4.27        10.45 o                         
  -5   1  16          9.16          6.82         7.61 o                         
  -3   1  16        449.95        449.45        22.17 o                         
  -1   1  16       1334.68       1310.56        38.22 o                         
   3   1  16        769.62        803.09        27.97 o                         
   5   1  16         42.70         46.78         8.85 o                         
  -6   2  16        169.13        151.01        15.07 o                         
  -4   2  16         27.44         30.76         4.91 o                         
  -2   2  16       1825.87       1851.77        56.61 o                         
   0   2  16       1352.14       1313.94        44.41 o                         
   2   2  16        565.03        551.92        23.28 o                         
   4   2  16       1107.51       1090.98        46.52 o                         
   6   2  16          6.36         17.50        16.35 o                         
  -7   3  16         12.70         23.02        19.80 o                         
  -5   3  16         19.17         12.09         6.23 o                         
  -3   3  16       1324.06       1324.70        34.42 o                         
  -1   3  16        380.96        390.86        14.38 o                         
   1   3  16       1100.00       1134.28        39.06 o                         
   3   3  16        426.88        420.57        20.19 o                         
   5   3  16         59.30         60.78        16.35 o                         
  -6   4  16          8.55         11.62        13.34 o                         
  -4   4  16        101.43        118.69        13.92 o                         
  -2   4  16       1240.70       1245.66        61.12 o                         
   0   4  16        742.11        695.91        29.40 o                         
   2   4  16        134.34        127.09        13.58 o                         
   4   4  16        188.94        172.91        22.10 o                         
  -5   5  16         11.42          5.99        11.63 o                         
  -3   5  16        125.73        136.65        13.05 o                         
  -1   5  16        676.66        681.38        30.31 o                         
   1   5  16        508.89        518.37        24.47 o                         
   3   5  16        269.88        297.47        22.56 o                         
   5   5  16        202.20        206.06        25.10 o                         
  -6   6  16         19.79         37.76        20.26 o                         
  -4   6  16         22.34         33.38        18.42 o                         
  -2   6  16        163.22        135.61        24.87 o                         
   0   6  16        548.74        605.94        34.67 o                         
   2   6  16        316.05        329.86        26.13 o                         
  -5   7  16         16.20         12.66        21.18 o                         
   1   7  16        104.28        119.95        28.09 o                         
   3   7  16          5.87         13.12        23.25 o                         
   5   7  16          6.69         -0.46        25.56 o                         
   0   8  16         31.86         35.69        23.48 o                         
   2   8  16         91.18        106.14        29.93 o                         
   0  -7  17        339.04        319.11        33.84 o                         
  -3  -6  17        261.93        299.45        23.30 o                         
  -1  -6  17        158.55        146.79        15.40 o                         
   1  -6  17        219.86        220.30        18.88 o                         
   3  -6  17         15.68         20.26        15.89 o                         
  -4  -5  17         35.84         30.89         6.66 o                         
  -2  -5  17         86.18        104.29        14.24 o                         
   0  -5  17        260.28        281.96        16.25 o                         
   2  -5  17        476.82        439.62        22.02 o                         
   4  -5  17         51.00         65.23        13.74 o                         
  -5  -4  17         80.25         71.96         9.54 o                         
  -3  -4  17        131.04        143.59         9.56 o                         
  -1  -4  17        437.80        435.30        20.68 o                         
   1  -4  17        998.48        948.46        35.69 o                         
   3  -4  17        112.16        111.86        11.37 o                         
   5  -4  17          6.01          8.37         9.33 o                         
  -6  -3  17         39.71         37.46        12.52 o                         
  -4  -3  17        302.65        318.18        15.98 o                         
  -2  -3  17       1514.40       1527.83        38.32 o                         
   0  -3  17        645.87        653.61        16.61 o                         
   2  -3  17       1686.00       1648.29        49.75 o                         
   4  -3  17         70.73         67.75         9.44 o                         
   6  -3  17        233.77        246.74        20.44 o                         
  -7  -2  17         62.65         64.30        16.43 o                         
  -5  -2  17        132.70        127.84         9.18 o                         
  -3  -2  17        615.38        624.81        14.49 o                         
  -1  -2  17       1231.00       1204.98        29.48 o                         
   1  -2  17       1008.26        943.38        27.80 o                         
   3  -2  17         86.55         89.45         7.59 o                         
   5  -2  17         53.49         61.56        10.59 o                         
  -6  -1  17        137.29        150.80        14.40 o                         
  -4  -1  17        386.65        377.72        12.48 o                         
  -2  -1  17         99.56         96.58         4.51 o                         
   0  -1  17       3366.84       3422.20        79.20 o                         
   2  -1  17       3803.72       3749.08       106.59 o                         
   4  -1  17        108.67         91.98         9.77 o                         
   6  -1  17         86.48         83.32        12.58 o                         
  -7   0  17         10.39          3.87        10.08 o                         
  -5   0  17        551.61        498.77        19.05 o                         
  -3   0  17       1435.70       1432.62        45.30 o                         
  -1   0  17        908.76        872.45        24.89 o                         
   1   0  17       3045.33       3077.01        77.33 o                         
   3   0  17       1173.74       1171.56        42.20 o                         
   5   0  17         37.36         31.63         8.53 o                         
   7   0  17         56.06         57.79        22.10 o                         
  -6   1  17        135.41        135.94        14.24 o                         
  -4   1  17        398.52        406.85        17.30 o                         
  -2   1  17         83.24         79.33         6.62 o                         
   0   1  17       3392.30       3472.69        87.96 o                         
   2   1  17       3836.57       3695.92       122.03 o                         
   4   1  17         54.56         53.65         7.99 o                         
   6   1  17         89.70         95.22        12.43 o                         
  -7   2  17         63.41         84.54        14.26 o                         
  -5   2  17        128.95        131.40        12.73 o                         
  -3   2  17        479.78        497.88        18.30 o                         
  -1   2  17       1184.12       1205.10        44.07 o                         
   1   2  17        841.36        811.91        30.36 o                         
   5   2  17         63.65         69.76        17.27 o                         
  -6   3  17         35.00         34.63        10.67 o                         
  -4   3  17        275.50        290.04        14.77 o                         
  -2   3  17       1197.49       1219.64        43.18 o                         
   0   3  17        599.89        589.21        29.95 o                         
   2   3  17       1660.30       1639.82        56.82 o                         
   4   3  17         51.28         48.35        13.58 o                         
   6   3  17        210.88        239.68        31.54 o                         
  -5   4  17         71.33         62.82        10.86 o                         
  -3   4  17        149.77        161.28        12.87 o                         
  -1   4  17        537.41        547.05        23.29 o                         
   1   4  17        980.04        904.14        66.08 o                         
   3   4  17        136.97        163.47        17.73 o                         
   5   4  17          4.44          0.69        12.43 o                         
  -4   5  17         40.24         39.08        12.05 o                         
  -2   5  17         49.92         67.78        13.34 o                         
   0   5  17        276.54        300.04        19.47 o                         
   4   5  17         54.85         68.84        13.81 o                         
  -5   6  17         25.48         31.08        18.65 o                         
  -3   6  17        221.11        231.16        34.54 o                         
  -1   6  17        201.43        207.02        19.77 o                         
   1   6  17        261.42        255.23        22.57 o                         
   3   6  17         29.22         32.69        20.72 o                         
  -6   7  17          8.91         14.50        21.41 o                         
   0   7  17        306.08        329.70        39.83 o                         
   2   7  17        100.47        123.18        28.09 o                         
   4   7  17         87.66         81.73        29.93 o                         
   1   8  17         73.88         48.12        24.64 o                         
   3   8  17         15.79         24.17        26.48 o                         
  -1  -7  18         59.00         49.27        15.89 o                         
  -4  -6  18        122.45        127.78        21.64 o                         
  -2  -6  18        538.42        498.33        28.58 o                         
   0  -6  18        395.09        381.64        23.86 o                         
   2  -6  18         22.32         21.24        10.99 o                         
  -5  -5  18         10.98          6.22        10.82 o                         
  -3  -5  18        230.11        265.98        17.44 o                         
  -1  -5  18        247.78        251.45        15.95 o                         
   1  -5  18        104.43        111.12        11.03 o                         
   3  -5  18        389.57        389.73        21.61 o                         
  -6  -4  18         15.55         18.53        12.61 o                         
  -4  -4  18        258.68        248.82        13.38 o                         
  -2  -4  18        464.50        448.57        20.71 o                         
   0  -4  18        439.34        402.96        18.99 o                         
   2  -4  18        571.30        564.13        25.00 o                         
   4  -4  18        294.04        291.39        19.56 o                         
  -7  -3  18        151.84        150.11        32.92 o                         
  -5  -3  18         47.01         51.27         8.16 o                         
  -3  -3  18        134.69        127.91         8.11 o                         
  -1  -3  18        751.01        741.68        17.77 o                         
   1  -3  18        298.93        283.98        10.46 o                         
   3  -3  18       1175.38       1165.85        45.04 o                         
   5  -3  18         80.98         81.05        11.89 o                         
  -6  -2  18        126.52        142.68        17.36 o                         
  -4  -2  18         90.84         84.40         6.97 o                         
  -2  -2  18       2892.59       2862.80        68.30 o                         
   0  -2  18        558.14        513.80        13.92 o                         
   2  -2  18         48.91         46.25         5.45 o                         
   4  -2  18        278.36        304.32        17.25 o                         
   6  -2  18         19.65         28.86        10.82 o                         
  -7  -1  18        138.59        143.65        19.23 o                         
  -5  -1  18         14.55         15.26         5.25 o                         
  -3  -1  18         70.21         66.00         4.45 o                         
  -1  -1  18        352.02        364.28         9.46 o                         
   1  -1  18        558.11        573.46        15.70 o                         
   3  -1  18        132.12        121.23        10.01 o                         
   5  -1  18        262.28        289.89        18.88 o                         
   7  -1  18        117.23        127.55        27.40 o                         
  -6   0  18         32.31         46.18        10.82 o                         
  -4   0  18        614.67        641.48        27.87 o                         
  -2   0  18       3606.41       3764.40        90.39 o                         
   0   0  18       1004.63        938.07        23.02 o                         
   2   0  18        879.75        884.24        32.29 o                         
   4   0  18        536.83        475.88        22.17 o                         
   6   0  18        149.23        136.29        15.90 o                         
  -7   1  18        136.31        137.99        15.90 o                         
  -5   1  18         28.44         31.16         8.69 o                         
  -3   1  18        138.19        129.85        17.96 o                         
   1   1  18        405.78        420.44        24.56 o                         
   3   1  18        155.35        172.13        11.25 o                         
   5   1  18        283.74        294.98        18.40 o                         
  -6   2  18        121.32        123.21        14.26 o                         
  -4   2  18        121.82        107.02        10.55 o                         
  -2   2  18       2912.39       2952.56        86.82 o                         
   4   2  18        208.03        227.63        18.09 o                         
   6   2  18         13.55         35.46        18.42 o                         
  -7   3  18        152.43        118.11        28.32 o                         
  -5   3  18         67.82         60.84        10.79 o                         
  -3   3  18         72.18         69.24         7.21 o                         
  -1   3  18        780.93        769.90        25.40 o                         
   1   3  18        439.26        285.95        20.49 o                         
   3   3  18       1232.62       1348.26        78.28 o                         
   5   3  18         67.55         65.16        17.50 o                         
  -6   4  18         15.39         24.17        19.80 o                         
  -4   4  18        287.39        273.09        17.82 o                         
  -2   4  18        525.23        540.77        30.32 o                         
   0   4  18        436.41        427.42        20.76 o                         
   2   4  18        539.80        571.22        29.21 o                         
   4   4  18        297.72        301.38        28.55 o                         
  -5   5  18         14.48         -2.07        13.12 o                         
  -3   5  18        272.69        288.39        27.97 o                         
  -1   5  18        295.72        295.01        17.97 o                         
   1   5  18        157.10        165.64        13.68 o                         
   3   5  18        365.33        350.88        40.29 o                         
   5   5  18          5.91         -1.38        12.20 o                         
  -4   6  18        131.56        119.49        23.94 o                         
  -2   6  18        467.94        456.79        47.43 o                         
   0   6  18        320.40        333.56        27.09 o                         
   2   6  18         55.91         55.77        14.49 o                         
   1   7  18        133.19        121.33        27.40 o                         
   3   7  18        395.22        459.32        51.11 o                         
   5   7  18         17.66         11.05        29.01 o                         
   0   8  18        148.44        165.54        32.23 o                         
   2   8  18         29.06         23.94        24.87 o                         
   0  -7  19         54.23         64.24        17.96 o                         
  -3  -6  19         33.53         43.28        15.66 o                         
  -1  -6  19        442.46        432.61        27.43 o                         
   1  -6  19        130.90        112.36        14.35 o                         
  -4  -5  19         39.77         49.65        10.04 o                         
  -2  -5  19         54.29         54.40         8.71 o                         
   0  -5  19        369.23        368.74        19.07 o                         
   2  -5  19        912.79        939.20        37.73 o                         
   4  -5  19         65.36         71.58        14.98 o                         
  -5  -4  19         59.86         55.84        12.26 o                         
  -3  -4  19        185.90        221.45        11.59 o                         
  -1  -4  19        745.53        683.80        27.73 o                         
   1  -4  19        834.09        797.87        30.55 o                         
   3  -4  19         20.28         16.60         8.02 o                         
   5  -4  19         48.76         55.58        11.77 o                         
  -6  -3  19         87.95         91.05        15.19 o                         
  -4  -3  19         36.51         34.87         6.08 o                         
  -2  -3  19        592.67        558.33        20.18 o                         
   0  -3  19        835.83        882.59        25.04 o                         
   2  -3  19        670.86        669.63        27.11 o                         
   4  -3  19        286.94        302.20        18.99 o                         
   6  -3  19         99.50        114.07        18.49 o                         
  -7  -2  19         51.40         82.19        27.63 o                         
  -5  -2  19        296.77        282.23        22.84 o                         
  -3  -2  19       2238.46       2252.91        45.34 o                         
  -1  -2  19       1617.20       1589.22        37.95 o                         
   1  -2  19       1793.20       1772.60        51.55 o                         
   3  -2  19        469.89        482.41        23.86 o                         
   5  -2  19          2.70          3.61         8.32 o                         
  -6  -1  19        175.37        169.16        15.23 o                         
  -4  -1  19         85.13        104.09         7.21 o                         
  -2  -1  19         94.42         90.99         3.86 o                         
   0  -1  19       1382.68       1459.55        34.53 o                         
   2  -1  19       1467.65       1440.96        39.82 o                         
   4  -1  19        240.23        202.77        16.19 o                         
   6  -1  19        244.03        288.52        20.39 o                         
  -7   0  19          5.88          8.74        10.58 o                         
  -5   0  19        259.75        253.34        17.41 o                         
  -3   0  19        306.67        315.14        16.61 o                         
  -1   0  19        600.40        574.62        17.80 o                         
   1   0  19       2873.80       2824.24        71.41 o                         
   3   0  19        135.72        115.41        13.55 o                         
   5   0  19          0.97         -1.20         7.27 o                         
   7   0  19         21.04          9.21        19.11 o                         
  -6   1  19        160.87        154.73        15.21 o                         
  -4   1  19         84.97        108.03        10.85 o                         
  -2   1  19        165.84        169.22        20.03 o                         
   0   1  19       1360.40       1408.97        42.51 o                         
   2   1  19       1153.57       1098.07        44.47 o                         
   4   1  19        223.89        201.64        13.78 o                         
   6   1  19        247.42        269.62        24.49 o                         
  -7   2  19         50.57         57.16        17.16 o                         
  -5   2  19        283.00        282.95        19.57 o                         
  -3   2  19       2212.61       2222.73        68.97 o                         
  -1   2  19       1503.60       1513.46        56.27 o                         
   1   2  19       1686.83       1686.47        60.75 o                         
   3   2  19        658.61        660.57        29.00 o                         
   5   2  19          9.79         12.66        14.50 o                         
  -6   3  19         92.51         95.95        13.61 o                         
  -4   3  19         16.76         11.40         7.14 o                         
  -2   3  19        706.45        667.78        25.95 o                         
   0   3  19        926.42        929.48        41.52 o                         
   2   3  19        612.89        641.44        43.74 o                         
   4   3  19        304.38        313.12        29.70 o                         
   6   3  19        109.83        134.69        28.55 o                         
  -5   4  19         47.37         38.06        14.79 o                         
  -3   4  19        125.79        150.20        18.31 o                         
  -1   4  19        733.82        706.63        30.02 o                         
   1   4  19        706.40        614.04        55.49 o                         
   3   4  19         26.11         26.94         9.44 o                         
   5   4  19         53.56         52.03        16.58 o                         
  -4   5  19         42.79         59.70        14.16 o                         
  -2   5  19        118.44        113.06        15.46 o                         
   0   5  19        335.56        361.18        20.45 o                         
   2   5  19        904.08        914.27        70.45 o                         
   4   5  19         68.94         77.36        14.27 o                         
  -5   6  19         50.93         54.57        19.57 o                         
  -1   6  19        460.99        480.27        30.75 o                         
   1   6  19        133.81        125.25        17.34 o                         
   3   6  19         72.04        100.84        26.25 o                         
   0   7  19         92.66         97.62        24.41 o                         
   2   7  19        119.96        135.84        29.47 o                         
   4   7  19          6.51          5.99        23.71 o                         
   1   8  19         59.08         84.04        28.55 o                         
   3   8  19         23.72         22.33        26.02 o                         
  -2  -6  20        429.65        450.57        44.67 o                         
   0  -6  20         70.86         63.85        11.95 o                         
   2  -6  20        111.55         94.63        20.26 o                         
  -3  -5  20         38.67         34.15         9.15 o                         
  -1  -5  20        251.60        232.45        15.07 o                         
   1  -5  20        313.36        334.87        18.20 o                         
   3  -5  20        277.67        290.29        19.25 o                         
  -6  -4  20          4.37         -2.89        11.62 o                         
  -4  -4  20         24.96         27.35         6.42 o                         
  -2  -4  20       1220.36       1251.83        38.42 o                         
   0  -4  20        476.71        441.93        16.73 o                         
   2  -4  20        271.51        249.62        16.54 o                         
   4  -4  20        171.07        170.38        14.85 o                         
  -5  -3  20         16.85          9.07         9.94 o                         
  -3  -3  20        565.88        535.27        19.30 o                         
  -1  -3  20        164.67        168.11         7.32 o                         
   1  -3  20        410.26        406.28        18.02 o                         
   3  -3  20        759.65        749.30        30.77 o                         
   5  -3  20        200.33        249.42        18.29 o                         
  -6  -2  20         91.43         88.67        15.09 o                         
  -4  -2  20        163.69        151.83         9.48 o                         
  -2  -2  20       1204.62       1204.96        27.23 o                         
   0  -2  20        750.21        740.66        18.77 o                         
   2  -2  20        330.27        350.13        14.49 o                         
   4  -2  20        152.82        144.43        18.16 o                         
   6  -2  20        173.17        176.46        26.73 o                         
  -7  -1  20         92.74         96.43        18.64 o                         
  -5  -1  20         81.21         79.91        10.82 o                         
  -3  -1  20        312.71        297.52        12.23 o                         
  -1  -1  20        854.02        804.35        19.96 o                         
   1  -1  20        614.86        622.99        19.57 o                         
   3  -1  20       3296.59       3252.18       107.97 o                         
   5  -1  20        208.18        205.75        15.27 o                         
   7  -1  20        162.93        213.20        33.84 o                         
  -6   0  20         42.90         52.52        13.78 o                         
  -4   0  20        773.14        815.81        33.80 o                         
  -2   0  20        853.29        844.59        23.02 o                         
   0   0  20        316.80        330.46        11.02 o                         
   2   0  20        188.10        214.88        12.20 o                         
   4   0  20         82.31         93.22        10.02 o                         
   6   0  20         26.99         18.59        10.34 o                         
  -7   1  20         92.12         88.32        14.46 o                         
  -5   1  20         91.26         97.20        11.47 o                         
  -3   1  20        315.06        314.08        14.42 o                         
  -1   1  20        742.53        691.25        25.25 o                         
   1   1  20        755.71        774.22        25.23 o                         
   3   1  20       3314.69       3194.35       107.39 o                         
   5   1  20        178.97        199.53        15.33 o                         
  -6   2  20        102.66        104.38        13.43 o                         
  -4   2  20        202.41        211.06        18.92 o                         
  -2   2  20       1210.74       1223.45        39.11 o                         
   0   2  20        565.66        554.64        49.96 o                         
   2   2  20        322.66        340.44        18.74 o                         
   4   2  20        153.00        158.40        21.87 o                         
   6   2  20        177.85        158.86        27.86 o                         
  -5   3  20         20.61         27.93         9.64 o                         
  -3   3  20        520.62        496.40        24.21 o                         
  -1   3  20        140.24        145.76         8.51 o                         
   1   3  20        328.74        317.99        20.46 o                         
   3   3  20        725.99        693.47        50.19 o                         
   5   3  20        187.89        230.47        28.78 o                         
  -6   4  20          5.20        -10.13        17.96 o                         
  -4   4  20         48.45         49.18         9.50 o                         
  -2   4  20       1180.73       1187.30        59.41 o                         
   0   4  20        514.54        472.07        22.38 o                         
   2   4  20        415.11        365.61        35.23 o                         
   4   4  20        115.59        126.40        19.57 o                         
  -3   5  20         27.81         35.00        13.43 o                         
  -1   5  20        227.71        244.88        16.69 o                         
   1   5  20        221.61        220.48        17.13 o                         
   3   5  20        258.78        250.04        34.31 o                         
  -2   6  20        412.03        452.41        49.27 o                         
   0   6  20        104.87        108.69        32.00 o                         
   2   6  20        136.22        129.85        26.25 o                         
   1   7  20         86.71        108.90        26.71 o                         
   3   7  20        125.92        128.47        31.77 o                         
   0   8  20         73.60         75.52        26.71 o                         
   2   8  20         33.29         23.94        24.87 o                         
  -3  -6  21        180.48        187.41        24.41 o                         
  -1  -6  21        216.61        223.56        29.93 o                         
   1  -6  21        419.73        423.62        27.29 o                         
  -4  -5  21         24.17         22.75        12.78 o                         
  -2  -5  21         39.03         40.08        12.55 o                         
   0  -5  21        401.11        385.47        20.39 o                         
   2  -5  21        214.33        230.96        16.77 o                         
   4  -5  21         54.83         81.73        21.87 o                         
  -5  -4  21         81.33        112.03        15.25 o                         
  -3  -4  21        285.90        290.19        14.05 o                         
  -1  -4  21        568.59        561.00        20.21 o                         
   1  -4  21        333.06        329.61        18.26 o                         
   3  -4  21         39.41         50.11         9.98 o                         
   5  -4  21        251.94        275.93        26.39 o                         
  -6  -3  21         54.70         44.44        13.66 o                         
  -4  -3  21        160.34        159.86        10.32 o                         
  -2  -3  21        354.47        355.86        14.76 o                         
   0  -3  21        719.43        724.14        26.68 o                         
   2  -3  21        273.74        306.80        17.55 o                         
   4  -3  21         70.59         56.09        10.42 o                         
   6  -3  21        180.19        156.33        30.62 o                         
  -5  -2  21         57.12         60.14        12.67 o                         
  -3  -2  21        165.00        180.48         8.49 o                         
  -1  -2  21        783.34        756.29        18.84 o                         
   1  -2  21       1435.09       1372.03        38.67 o                         
   3  -2  21        320.41        301.37        16.38 o                         
   5  -2  21          9.04          4.62         8.62 o                         
  -6  -1  21        132.86        133.02        17.96 o                         
  -4  -1  21        135.01        149.48        12.34 o                         
  -2  -1  21        222.55        210.05         9.90 o                         
   0  -1  21        940.38        967.86        23.90 o                         
   2  -1  21       1057.10       1019.05        33.93 o                         
   4  -1  21        111.02        112.85        14.43 o                         
   6  -1  21         25.04         22.40        10.75 o                         
  -5   0  21         63.90         46.33         9.74 o                         
  -3   0  21         92.02         83.68         7.71 o                         
  -1   0  21       2610.35       2703.06        72.02 o                         
   1   0  21       1273.70       1240.76        33.30 o                         
   3   0  21        122.46        104.94         9.55 o                         
   5   0  21          0.89          0.64         7.98 o                         
  -6   1  21        140.30        141.88        14.79 o                         
  -4   1  21        114.58        127.67        12.34 o                         
  -2   1  21        258.40        235.96        10.11 o                         
   0   1  21        911.33        933.69        29.40 o                         
   2   1  21       1394.12       1318.10        71.60 o                         
   4   1  21        159.21        151.47        11.83 o                         
   6   1  21         19.32          9.90        12.70 o                         
  -7   2  21         15.96         10.59        21.18 o                         
  -5   2  21         64.16         62.51        10.90 o                         
  -3   2  21        138.54        137.96        12.33 o                         
  -1   2  21        904.80        884.19        26.97 o                         
   1   2  21       1546.51       1503.56        51.11 o                         
   3   2  21        205.52        193.86        16.19 o                         
   5   2  21         21.08         16.12        15.20 o                         
  -6   3  21         49.54         29.48        11.19 o                         
  -4   3  21        138.75        142.97        13.31 o                         
  -2   3  21        444.79        449.49        19.76 o                         
   0   3  21        609.17        613.32        27.19 o                         
   2   3  21        321.61        359.86        26.94 o                         
   4   3  21         78.93         97.85        17.27 o                         
  -5   4  21         84.72         94.00        17.82 o                         
  -3   4  21        294.45        294.22        25.23 o                         
  -1   4  21        595.16        606.07        26.82 o                         
   1   4  21        421.43        395.55        37.07 o                         
   3   4  21         86.08         97.39        13.81 o                         
   5   4  21        256.23        261.09        32.00 o                         
  -4   5  21         11.77          7.14        19.11 o                         
  -2   5  21         89.12         80.43        15.14 o                         
   0   5  21        445.05        412.52        22.04 o                         
   2   5  21        277.64        295.16        35.92 o                         
  -1   6  21        171.27        208.33        40.18 o                         
   1   6  21        320.75        307.53        27.91 o                         
   3   6  21         43.61         44.90        22.33 o                         
   0   7  21         93.65        101.53        24.87 o                         
   2   7  21         96.53        126.63        29.24 o                         
   4   7  21        118.05        136.76        33.84 o                         
   1   8  21         62.26         61.01        25.79 o                         
   0  -6  22         82.18        110.51        18.65 o                         
   2  -6  22        194.20        214.35        27.17 o                         
  -3  -5  22         83.89         97.46        11.72 o                         
  -1  -5  22         75.54         92.03         9.94 o                         
   1  -5  22        514.87        487.32        25.07 o                         
   3  -5  22        343.76        361.51        22.44 o                         
  -6  -4  22          7.27          5.76        22.10 o                         
  -4  -4  22        550.08        542.44        25.81 o                         
  -2  -4  22        489.09        488.30        21.90 o                         
   0  -4  22         55.20         65.48         5.93 o                         
   2  -4  22        354.36        343.83        18.83 o                         
   4  -4  22         14.32          8.83         9.40 o                         
  -5  -3  22          6.92          9.98        10.35 o                         
  -3  -3  22        297.63        284.01        13.82 o                         
  -1  -3  22        166.13        166.04         8.76 o                         
   1  -3  22         90.99        113.91         9.90 o                         
   3  -3  22       1209.21       1225.51        45.37 o                         
   5  -3  22          7.03         14.00        10.19 o                         
  -6  -2  22         18.55          9.33        11.62 o                         
  -4  -2  22        249.83        262.99        16.85 o                         
  -2  -2  22        970.84        953.74        31.52 o                         
   0  -2  22        696.45        662.77        19.72 o                         
   2  -2  22       1334.53       1299.26        47.02 o                         
   4  -2  22         65.70         80.85        12.63 o                         
   6  -2  22         58.05         69.36        16.32 o                         
  -5  -1  22         68.62         67.63        10.51 o                         
  -3  -1  22        936.47        925.43        27.13 o                         
  -1  -1  22        471.06        445.80        13.18 o                         
   1  -1  22        557.20        562.11        17.29 o                         
   3  -1  22       1330.00       1274.93        45.89 o                         
   5  -1  22         42.45         53.62        10.16 o                         
  -6   0  22          1.67         -1.07         9.08 o                         
  -4   0  22        211.29        214.39        15.40 o                         
  -2   0  22       2569.99       2601.22        78.41 o                         
   0   0  22        395.86        389.70        12.85 o                         
   2   0  22        293.84        289.64        15.06 o                         
   4   0  22        384.35        392.77        20.50 o                         
   6   0  22         47.82         40.27        11.37 o                         
  -7   1  22         21.79         21.18        20.95 o                         
  -5   1  22         49.07         59.80        10.79 o                         
  -3   1  22        864.22        849.75        30.81 o                         
  -1   1  22        466.69        463.75        17.46 o                         
   1   1  22        520.65        523.34        18.72 o                         
   3   1  22       1267.65       1222.62        45.22 o                         
   5   1  22         27.04         20.26        18.76 o                         
  -6   2  22         16.91         21.19        10.65 o                         
  -4   2  22        221.41        229.07        16.93 o                         
  -2   2  22        927.23        944.51        37.40 o                         
   0   2  22        679.13        654.09        25.86 o                         
   2   2  22       1268.95       1301.44        57.11 o                         
   4   2  22         48.95         50.19        15.66 o                         
  -5   3  22          7.60         16.69         9.52 o                         
  -3   3  22        384.91        378.51        18.86 o                         
  -1   3  22        147.00        149.81         8.93 o                         
   1   3  22         74.25         90.29        17.84 o                         
   3   3  22       1083.69       1087.41        76.21 o                         
   5   3  22         11.12         25.56        16.12 o                         
  -6   4  22          7.96          3.91        20.95 o                         
  -4   4  22        492.98        488.85        35.40 o                         
  -2   4  22        430.10        433.49        30.84 o                         
   0   4  22         18.14         26.91         8.02 o                         
   2   4  22        254.12        249.88        18.81 o                         
   4   4  22         35.11         40.98        13.12 o                         
  -3   5  22         69.19         92.43        17.25 o                         
  -1   5  22         28.16         29.45        12.83 o                         
   1   5  22        636.39        592.95        27.66 o                         
   3   5  22        318.23        307.60        39.83 o                         
   0   6  22         79.86        111.20        22.33 o                         
   2   6  22        170.67        220.34        32.46 o                         
   1   7  22         39.28         40.52        22.10 o                         
   3   7  22          6.29         -4.83        23.25 o                         
   0   8  22         27.74         53.88        24.64 o                         
   2   8  22         62.46         76.67        29.01 o                         
   1  -6  23        412.19        411.43        36.84 o                         
  -4  -5  23         19.14         30.85        21.41 o                         
  -2  -5  23        286.42        301.12        25.45 o                         
   0  -5  23        592.32        578.22        25.58 o                         
   2  -5  23        114.98        143.26        13.78 o                         
  -5  -4  23         49.74         58.41        14.97 o                         
  -3  -4  23         64.90         55.89         7.06 o                         
  -1  -4  23        236.76        252.82        12.01 o                         
   1  -4  23        482.92        464.43        22.54 o                         
   3  -4  23         21.25         23.81         9.07 o                         
   5  -4  23         10.91         27.63        21.87 o                         
  -6  -3  23          9.98         12.61        12.34 o                         
  -4  -3  23        175.46        155.18        13.67 o                         
  -2  -3  23        188.17        189.12        18.16 o                         
   0  -3  23       1464.04       1429.71        51.44 o                         
   2  -3  23         23.26         24.04         7.51 o                         
   4  -3  23         57.69         65.18        11.62 o                         
  -5  -2  23         41.65         42.21        12.52 o                         
  -3  -2  23        592.79        596.33        22.30 o                         
  -1  -2  23        521.12        511.77        14.55 o                         
   1  -2  23        242.60        253.56        11.71 o                         
   3  -2  23        217.64        226.61        15.64 o                         
   5  -2  23        141.38        145.06        14.85 o                         
  -6  -1  23          2.51         -2.92        11.36 o                         
  -4  -1  23          6.62          9.95         7.27 o                         
  -2  -1  23        394.83        425.14        14.36 o                         
   0  -1  23       1391.99       1389.18        34.75 o                         
   2  -1  23        426.30        433.62        19.33 o                         
   4  -1  23         41.65         43.17         9.02 o                         
   6  -1  23        152.30        199.60        21.57 o                         
  -5   0  23        199.14        199.72        15.86 o                         
  -3   0  23         25.94         24.07         5.97 o                         
  -1   0  23        129.90        123.00         8.56 o                         
   1   0  23         88.40        105.99         6.46 o                         
   3   0  23         37.74         26.93         6.85 o                         
   5   0  23        237.93        204.67        15.59 o                         
  -6   1  23          3.58          0.03         9.88 o                         
  -4   1  23          1.16          1.91         7.55 o                         
  -2   1  23        303.50        326.89        15.56 o                         
   0   1  23       1501.29       1498.59        43.14 o                         
   2   1  23        373.77        381.40        26.94 o                         
   4   1  23         37.37         44.23         8.80 o                         
   6   1  23        150.85        187.64        32.46 o                         
  -5   2  23         36.35         43.32        10.61 o                         
  -3   2  23        745.73        746.58        29.40 o                         
  -1   2  23        552.49        538.40        19.41 o                         
   1   2  23        202.51        209.49        12.69 o                         
   3   2  23        313.02        295.16        27.17 o                         
   5   2  23        150.26        147.81        24.41 o                         
  -6   3  23         13.08         14.09        11.09 o                         
  -4   3  23        224.03        217.00        16.36 o                         
  -2   3  23        180.83        187.59        13.38 o                         
   0   3  23       1492.81       1473.77        53.81 o                         
   2   3  23         55.64         64.46        10.10 o                         
   4   3  23         88.15         87.03        16.58 o                         
  -5   4  23         44.40         49.30        16.38 o                         
  -3   4  23        114.00        106.32        16.15 o                         
  -1   4  23        237.71        263.59        16.47 o                         
   1   4  23        502.43        465.89        24.57 o                         
   3   4  23         42.03         49.73        11.97 o                         
   5   4  23         18.31          7.60        14.27 o                         
  -2   5  23        261.97        241.69        23.77 o                         
   0   5  23        546.90        500.45        26.60 o                         
   2   5  23        101.97        119.26        26.48 o                         
  -1   6  23        210.77        262.47        31.77 o                         
   1   6  23        466.68        455.64        42.82 o                         
   3   6  23         33.81         42.59        23.02 o                         
   0   7  23        122.97        128.70        27.17 o                         
   2   7  23         16.04          5.53        20.72 o                         
   4   7  23          6.91          4.60        25.10 o                         
   1   8  23         30.88         56.41        25.79 o                         
   2  -6  24         78.20         93.94        20.49 o                         
  -3  -5  24        188.49        216.32        22.68 o                         
  -1  -5  24        176.85        193.56        20.67 o                         
   1  -5  24         36.64         36.43         9.10 o                         
   3  -5  24         29.82         34.54        17.50 o                         
  -4  -4  24        141.39        137.29        13.28 o                         
  -2  -4  24         37.63         46.46         7.50 o                         
   0  -4  24         53.78         51.61         5.95 o                         
   2  -4  24        346.58        369.92        20.48 o                         
   4  -4  24        222.54        268.46        19.42 o                         
  -5  -3  24         10.16         -3.96         9.96 o                         
  -3  -3  24       1072.64       1071.37        40.69 o                         
  -1  -3  24        609.97        603.32        20.46 o                         
   1  -3  24        901.60        868.51        34.16 o                         
   3  -3  24         71.92         67.75        10.42 o                         
   5  -3  24        103.58        101.37        13.88 o                         
  -6  -2  24         26.77         22.61        13.28 o                         
  -4  -2  24         92.66         96.83        11.08 o                         
  -2  -2  24        199.36        214.47        10.00 o                         
   0  -2  24         22.80         15.09         4.72 o                         
   2  -2  24        659.72        691.25        28.24 o                         
   4  -2  24        132.23        147.99        13.72 o                         
   6  -2  24        192.97        199.84        32.23 o                         
  -5  -1  24        110.98         97.12        15.22 o                         
  -3  -1  24        573.25        554.17        21.47 o                         
  -1  -1  24        480.40        464.40        13.32 o                         
   1  -1  24        432.40        446.14        15.33 o                         
   3  -1  24        212.16        230.02        21.16 o                         
   5  -1  24        133.29        154.91        15.53 o                         
  -6   0  24         10.75         20.23        10.33 o                         
  -4   0  24        415.38        436.14        22.91 o                         
  -2   0  24        359.80        357.44        15.86 o                         
   0   0  24        146.73        158.50         8.28 o                         
   2   0  24       4435.94       4366.50       143.77 o                         
   4   0  24          2.34         -0.55         7.34 o                         
  -7   1  24          9.18         11.05        21.18 o                         
  -5   1  24        120.32        123.15        13.60 o                         
  -3   1  24        579.94        553.37        25.72 o                         
  -1   1  24        418.34        401.25        17.43 o                         
   1   1  24        448.51        460.81        20.62 o                         
   3   1  24        228.90        230.99        18.09 o                         
   5   1  24        164.56        192.59        29.12 o                         
  -6   2  24         20.88         23.33        11.18 o                         
  -4   2  24         74.81         72.69        10.88 o                         
  -2   2  24        147.93        144.70        12.79 o                         
   0   2  24         75.29         74.07         9.75 o                         
   2   2  24        604.29        646.96        48.12 o                         
   4   2  24        119.93        124.33        20.95 o                         
  -5   3  24          5.87          3.24         9.04 o                         
  -3   3  24        971.05        957.19        40.86 o                         
  -1   3  24        536.32        522.76        25.17 o                         
   1   3  24        915.63        876.43        42.75 o                         
   3   3  24        103.82        104.30        16.12 o                         
   5   3  24        105.82        104.99        21.41 o                         
  -4   4  24        174.42        172.55        14.92 o                         
  -2   4  24         23.64         20.34        12.29 o                         
   0   4  24         61.62         65.26        13.16 o                         
   2   4  24        331.78        338.87        22.35 o                         
   4   4  24        223.60        232.54        27.86 o                         
  -3   5  24        161.44        169.63        21.86 o                         
  -1   5  24        243.73        287.15        34.31 o                         
   1   5  24         18.30         20.76         9.86 o                         
   0   6  24        109.84        120.87        23.25 o                         
   2   6  24         40.32         45.36        20.26 o                         
   1   7  24        130.15        190.64        33.15 o                         
   3   7  24        122.01        100.38        29.93 o                         
   0   8  24         38.82         27.17        22.79 o                         
  -4  -5  25        143.42        154.49        30.85 o                         
  -2  -5  25        110.16        122.60        17.99 o                         
   0  -5  25        265.27        278.19        24.71 o                         
   2  -5  25         18.47         12.90         9.60 o                         
  -5  -4  25         94.78         85.13        16.12 o                         
  -3  -4  25          9.08         11.40         7.39 o                         
  -1  -4  25        304.27        285.65        16.36 o                         
   1  -4  25        179.64        192.22        14.53 o                         
   3  -4  25         97.95        126.39        13.59 o                         
  -4  -3  25         63.23         51.27         9.58 o                         
  -2  -3  25        386.49        394.78        20.45 o                         
   0  -3  25        787.13        751.84        26.43 o                         
   2  -3  25        252.77        267.15        16.75 o                         
   4  -3  25        148.79        149.54        14.75 o                         
  -5  -2  25        200.03        198.62        26.25 o                         
  -3  -2  25        259.16        265.87        16.53 o                         
  -1  -2  25        248.46        254.21        15.16 o                         
   1  -2  25        162.93        153.06        11.24 o                         
   3  -2  25         16.95         20.89         8.07 o                         
   5  -2  25        659.25        679.51        32.13 o                         
  -6  -1  25          1.67          9.30        12.65 o                         
  -4  -1  25        169.65        164.19        20.38 o                         
  -2  -1  25        922.57        953.71        33.63 o                         
   0  -1  25       1516.06       1494.45        36.06 o                         
   2  -1  25        149.35        134.95        10.44 o                         
   4  -1  25         56.66         60.51         9.93 o                         
   6  -1  25         69.17         78.28        23.71 o                         
  -5   0  25          4.60         10.47         8.94 o                         
  -3   0  25         51.06         55.38         7.58 o                         
  -1   0  25        359.16        349.36        15.56 o                         
   1   0  25       1568.56       1539.53        47.04 o                         
   3   0  25        387.85        367.61        23.48 o                         
   5   0  25        168.36        161.02        14.65 o                         
  -6   1  25          0.64         -5.16        10.13 o                         
  -4   1  25        196.40        213.09        15.87 o                         
  -2   1  25       1037.89       1061.66        34.12 o                         
   0   1  25       1453.52       1444.70        53.64 o                         
   2   1  25         72.56         82.76        11.04 o                         
   4   1  25         59.10         56.60        12.20 o                         
  -5   2  25        205.93        209.16        17.50 o                         
  -3   2  25        196.61        183.05        14.96 o                         
  -1   2  25        240.69        245.83        15.69 o                         
   3   2  25          1.76         -2.76        10.59 o                         
   5   2  25        637.89        594.93        52.95 o                         
  -6   3  25          2.97          5.30        17.50 o                         
  -4   3  25         57.25         50.01        10.50 o                         
  -2   3  25        395.21        404.86        20.99 o                         
   0   3  25        880.89        840.34        32.85 o                         
   2   3  25        255.30        247.69        19.85 o                         
   4   3  25        119.71        118.57        20.03 o                         
  -5   4  25         97.08         70.45        26.25 o                         
  -3   4  25         21.18         29.69        13.59 o                         
  -1   4  25        282.98        307.73        25.85 o                         
   1   4  25        127.46        134.23        26.71 o                         
   3   4  25        100.38        128.34        14.47 o                         
  -2   5  25        103.76         95.54        18.53 o                         
   0   5  25        263.28        264.05        18.81 o                         
   2   5  25         17.46         -0.46        19.11 o                         
   1   6  25          8.14        -14.04        15.20 o                         
   3   6  25        143.95        150.34        30.39 o                         
   0   7  25        249.39        276.74        37.07 o                         
   2   7  25         87.25         97.62        27.86 o                         
  -3  -5  26        133.71        161.63        30.16 o                         
  -1  -5  26        346.24        375.93        29.06 o                         
   1  -5  26        597.70        571.84        34.71 o                         
   3  -5  26         67.27         91.40        21.18 o                         
  -4  -4  26         17.18         25.35         9.03 o                         
  -2  -4  26         33.59         27.88         7.56 o                         
   0  -4  26         64.29         76.93         8.86 o                         
   2  -4  26        530.13        552.43        26.32 o                         
   4  -4  26          2.75          3.95        12.56 o                         
  -5  -3  26         14.60         17.61        11.62 o                         
  -3  -3  26         90.56        108.61        11.50 o                         
  -1  -3  26        308.15        311.35        18.49 o                         
   1  -3  26        414.65        388.49        19.70 o                         
   3  -3  26        185.31        204.57        16.06 o                         
  -4  -2  26        573.66        573.84        28.06 o                         
  -2  -2  26         36.33         30.62         8.01 o                         
   0  -2  26          0.75         10.41         5.32 o                         
   2  -2  26        295.56        291.00        17.46 o                         
   4  -2  26         75.66         72.10        10.96 o                         
  -5  -1  26         55.96         60.20        13.67 o                         
  -3  -1  26        929.86        932.15        32.54 o                         
  -1  -1  26        246.89        244.62        13.39 o                         
   1  -1  26       1550.20       1551.69        46.03 o                         
   3  -1  26         88.43         71.20         9.62 o                         
   5  -1  26        139.14        131.65        14.80 o                         
  -6   0  26         24.97         20.10        13.59 o                         
  -4   0  26         44.54         62.06        10.57 o                         
  -2   0  26         63.25         65.56         7.68 o                         
   0   0  26          7.12         10.15         5.99 o                         
   2   0  26          8.97          6.07         6.16 o                         
   4   0  26         46.18         38.18         8.94 o                         
  -5   1  26         52.57         63.50        11.77 o                         
  -3   1  26        925.59        942.47        38.57 o                         
  -1   1  26        273.75        277.67        13.47 o                         
   1   1  26       1393.84       1399.62        54.31 o                         
   3   1  26         89.84         78.97        16.81 o                         
   5   1  26        137.95        138.37        26.25 o                         
  -6   2  26         35.50         26.54        12.50 o                         
  -4   2  26        585.24        619.42        29.49 o                         
  -2   2  26         81.69         82.69         9.78 o                         
   0   2  26         25.50         20.06         8.29 o                         
   2   2  26        334.99        330.87        25.21 o                         
   4   2  26         92.06         92.79        19.11 o                         
  -5   3  26          8.70         11.46        10.03 o                         
  -3   3  26         78.83         98.47        11.16 o                         
  -1   3  26        392.76        393.30        19.49 o                         
   1   3  26        390.72        379.11        35.69 o                         
   3   3  26        243.09        279.97        27.40 o                         
  -4   4  26          7.51          3.38        13.65 o                         
  -2   4  26         72.01         73.58        15.05 o                         
   0   4  26        108.99        112.50        16.36 o                         
   2   4  26        498.48        503.81        29.89 o                         
   4   4  26          7.30         15.20        12.89 o                         
  -3   5  26        141.39        190.41        32.00 o                         
  -1   5  26        304.42        306.27        28.56 o                         
   1   5  26        514.49        467.89        27.30 o                         
   0   6  26        124.09        153.34        25.79 o                         
   2   6  26        228.60        204.68        32.23 o                         
   1   7  26         90.59         94.17        26.02 o                         
   3   7  26          5.32         -3.68        23.48 o                         
  -4  -5  27         56.94         51.80        26.48 o                         
  -2  -5  27        277.67        290.02        27.75 o                         
   0  -5  27        330.34        355.76        28.28 o                         
   2  -5  27         36.30         30.62        21.41 o                         
  -5  -4  27         28.71          5.76        13.35 o                         
  -3  -4  27         22.54         21.08         8.25 o                         
  -1  -4  27        115.50        124.09        10.96 o                         
   1  -4  27         11.32         30.69        12.29 o                         
   3  -4  27        197.06        210.77        17.04 o                         
  -4  -3  27         19.31         15.65         8.58 o                         
  -2  -3  27        447.97        463.78        22.64 o                         
   0  -3  27       1187.22       1137.19        42.14 o                         
   2  -3  27         18.80         23.89         8.42 o                         
   4  -3  27         11.35         15.65         9.94 o                         
  -5  -2  27          3.18          8.05        11.00 o                         
  -3  -2  27         21.47         31.30         8.76 o                         
  -1  -2  27        292.66        302.84        17.44 o                         
   1  -2  27        189.99        178.54        22.68 o                         
   3  -2  27        487.11        493.86        24.37 o                         
   5  -2  27        274.25        327.81        26.74 o                         
  -4  -1  27        120.32        104.31        15.63 o                         
  -2  -1  27        631.71        619.39        23.23 o                         
   0  -1  27        738.13        745.88        24.63 o                         
   2  -1  27        193.31        195.81        14.09 o                         
   4  -1  27        175.51        177.50        18.56 o                         
  -5   0  27         11.75         18.53        12.21 o                         
  -3   0  27         26.95         36.23         7.20 o                         
  -1   0  27        831.32        815.49        28.83 o                         
   1   0  27        191.17        200.06        14.23 o                         
   3   0  27        244.05        248.84        16.14 o                         
   5   0  27        992.69       1035.04        52.64 o                         
  -6   1  27         13.45          6.68        19.11 o                         
  -4   1  27        141.75        156.30        16.49 o                         
  -2   1  27        574.50        574.49        22.89 o                         
   0   1  27        691.68        695.41        29.68 o                         
   2   1  27        245.77        272.11        15.97 o                         
   4   1  27        166.17        190.87        26.48 o                         
  -5   2  27          5.44          5.02        10.06 o                         
  -3   2  27         10.86          9.64         8.00 o                         
  -1   2  27        282.47        310.53        18.00 o                         
   1   2  27        112.59        103.75        13.36 o                         
   3   2  27        470.68        481.65        41.21 o                         
  -4   3  27         14.27          4.71         9.07 o                         
  -2   3  27        404.59        411.00        22.48 o                         
   0   3  27       1062.48        997.35        42.04 o                         
   2   3  27         55.37         74.35        11.63 o                         
   4   3  27          3.78          2.30        12.89 o                         
  -5   4  27         38.44         32.46        24.41 o                         
  -3   4  27          9.20         21.07        13.51 o                         
  -1   4  27        128.99        141.36        18.72 o                         
   1   4  27         35.22         50.42        20.72 o                         
   3   4  27        153.20        177.27        18.90 o                         
  -2   5  27        267.45        293.78        37.99 o                         
   0   5  27        293.93        276.94        26.68 o                         
   1   6  27         36.25         46.74        20.03 o                         
   3   6  27         16.29          6.45        20.72 o                         
   2   7  27         28.53         43.51        23.48 o                         
  -3  -5  28         41.18         50.65        24.64 o                         
  -1  -5  28        118.81        101.76        24.87 o                         
   1  -5  28        176.22        199.15        33.15 o                         
  -4  -4  28        218.17        216.82        17.29 o                         
  -2  -4  28        259.91        263.24        17.60 o                         
   0  -4  28         75.74         91.68        10.01 o                         
   2  -4  28        125.49        128.58        13.49 o                         
  -5  -3  28         31.97         37.82        13.42 o                         
  -3  -3  28        166.70        182.48        15.05 o                         
  -1  -3  28         22.73         28.98         8.53 o                         
   1  -3  28        466.76        476.23        24.02 o                         
   3  -3  28        151.09        140.28        13.78 o                         
  -4  -2  28         89.57        105.76        12.32 o                         
  -2  -2  28          1.25          3.02         7.04 o                         
   0  -2  28        303.49        287.68        22.08 o                         
   2  -2  28        199.52        216.97        15.38 o                         
   4  -2  28         36.52         27.86        10.25 o                         
  -5  -1  28         16.87         19.76        12.71 o                         
  -3  -1  28         23.90         14.30         8.13 o                         
  -1  -1  28         59.15         60.75         7.86 o                         
   1  -1  28        750.73        722.34        27.30 o                         
   3  -1  28          1.68          0.35         7.10 o                         
   5  -1  28        164.69        168.32        22.22 o                         
  -4   0  28        299.48        307.99        20.20 o                         
  -2   0  28         15.18         15.47         6.47 o                         
   0   0  28        124.00        135.27        11.58 o                         
   2   0  28        492.81        495.30        19.91 o                         
   4   0  28         60.55         85.27        14.64 o                         
  -5   1  28         20.86         23.19        10.77 o                         
  -3   1  28         48.20         47.39         9.39 o                         
  -1   1  28         98.71        103.69         8.78 o                         
   1   1  28        927.05        936.39        34.07 o                         
   3   1  28         15.78         22.56        14.04 o                         
  -6   2  28         43.88         36.38        23.25 o                         
  -4   2  28         66.51         63.66        11.80 o                         
  -2   2  28          9.76         14.29         7.77 o                         
   0   2  28        278.38        262.73        20.85 o                         
   2   2  28        223.94        226.11        19.73 o                         
   4   2  28         63.17         58.25        17.04 o                         
  -5   3  28         37.96         39.41        11.79 o                         
  -3   3  28        198.30        201.94        15.93 o                         
  -1   3  28         26.83         30.43         7.93 o                         
   1   3  28        490.49        502.85        29.21 o                         
   3   3  28        124.02        122.87        15.71 o                         
  -4   4  28        203.23        212.05        36.15 o                         
  -2   4  28        300.90        327.20        28.20 o                         
   0   4  28         73.20         64.59        19.80 o                         
   2   4  28        184.70        185.11        30.16 o                         
   4   4  28         80.12        110.28        19.34 o                         
  -1   5  28        147.20        139.06        27.63 o                         
   1   5  28        214.11        221.98        26.48 o                         
   2   6  28        196.25        258.79        36.15 o                         
   1   7  28         47.42         53.18        23.02 o                         
  -2  -5  29         90.20         71.37        26.25 o                         
   0  -5  29         86.10         80.35        25.10 o                         
   2  -5  29        164.14        167.15        32.23 o                         
  -3  -4  29         23.61         38.83        20.26 o                         
  -1  -4  29         42.61         51.80        14.68 o                         
   1  -4  29         36.56         46.14        13.98 o                         
   3  -4  29         37.71         33.62        13.22 o                         
  -4  -3  29         19.01         21.85         9.54 o                         
  -2  -3  29        207.97        222.76        15.84 o                         
   0  -3  29          7.10         11.83         7.73 o                         
   2  -3  29        197.91        203.76        15.27 o                         
   4  -3  29        121.99        132.46        17.53 o                         
  -5  -2  29          9.74         11.53        12.18 o                         
  -3  -2  29         51.48         56.43        10.53 o                         
  -1  -2  29        700.59        713.34        30.66 o                         
   1  -2  29        191.82        189.28        18.78 o                         
   3  -2  29        199.60        221.61        16.28 o                         
   5  -2  29         68.29         69.07        23.48 o                         
  -4  -1  29        314.34        300.99        24.52 o                         
  -2  -1  29        452.66        438.99        25.96 o                         
   0  -1  29        971.53        979.02        49.63 o                         
   2  -1  29        171.23        160.71        12.48 o                         
   4  -1  29        170.33        183.34        15.83 o                         
  -5   0  29          1.84          3.12        12.23 o                         
  -3   0  29        320.91        327.81        16.95 o                         
  -1   0  29        394.41        405.45        18.20 o                         
   1   0  29        287.05        262.87        16.73 o                         
   3   0  29        254.65        271.16        17.39 o                         
   5   0  29         17.71         -5.99        17.27 o                         
  -4   1  29        263.61        268.06        19.97 o                         
  -2   1  29        431.93        447.78        23.39 o                         
   0   1  29       1018.40       1069.10        50.84 o                         
   2   1  29        156.80        148.88        27.86 o                         
   4   1  29        141.39        130.31        24.41 o                         
  -5   2  29          6.80          6.67        10.47 o                         
  -3   2  29         75.50         76.49        11.26 o                         
  -1   2  29        663.58        670.73        30.92 o                         
   1   2  29        199.98        207.66        18.78 o                         
   3   2  29        158.09        166.69        24.41 o                         
  -4   3  29         18.35         26.89        10.25 o                         
  -2   3  29        197.04        206.19        15.85 o                         
   0   3  29          8.63         16.26         7.26 o                         
   2   3  29        128.46        137.58        27.97 o                         
   4   3  29        119.36        128.70        22.56 o                         
  -3   4  29         15.54         18.75        14.89 o                         
  -1   4  29         27.68         35.21        14.13 o                         
   1   4  29         64.53         44.41        15.13 o                         
  -2   5  29         67.02         54.11        23.02 o                         
   0   5  29        109.93        124.33        27.40 o                         
   1   6  29        122.18        138.60        26.02 o                         
   3   6  29         22.67          5.53        21.41 o                         
   2   7  29          4.79          3.91        20.95 o                         
  -1  -5  30         13.29         18.65        20.26 o                         
   1  -5  30        239.89        233.23        35.69 o                         
  -2  -4  30         27.97         25.42        14.37 o                         
   0  -4  30        170.93        183.81        20.19 o                         
   2  -4  30        191.12        193.86        22.53 o                         
  -3  -3  30         92.01         80.26        11.75 o                         
  -1  -3  30        156.83        163.13        13.64 o                         
   1  -3  30        114.99        140.79        18.09 o                         
   3  -3  30         36.19         26.24        10.12 o                         
  -4  -2  30        139.19        121.78        13.81 o                         
  -2  -2  30         76.67         84.37        11.19 o                         
   0  -2  30        401.11        406.18        21.90 o                         
   2  -2  30        605.86        586.34        26.83 o                         
   4  -2  30         27.62         17.02        13.12 o                         
  -5  -1  30        190.22        203.31        21.89 o                         
  -3  -1  30         74.97         74.79        10.74 o                         
  -1  -1  30         25.12         29.93         8.35 o                         
   1  -1  30        115.97        106.32        14.85 o                         
   3  -1  30         93.55         92.70        11.38 o                         
  -4   0  30         10.99         21.98        12.29 o                         
  -2   0  30         42.68         49.06         8.17 o                         
   0   0  30        159.32        172.71        13.47 o                         
   2   0  30        218.76        214.65        15.73 o                         
   4   0  30          3.71        -10.27        10.59 o                         
  -5   1  30        182.77        167.90        16.96 o                         
  -3   1  30         60.87         68.14        10.92 o                         
  -1   1  30         36.11         32.86         8.90 o                         
   1   1  30         73.45         75.52        13.04 o                         
   3   1  30         95.09        108.90        20.95 o                         
  -4   2  30        173.46        163.90        15.37 o                         
  -2   2  30        105.00        108.69        12.13 o                         
   0   2  30        398.48        417.80        22.77 o                         
   2   2  30        613.10        578.04        34.48 o                         
   4   2  30         13.41         20.95        16.35 o                         
  -5   3  30        131.61        146.43        24.17 o                         
  -3   3  30        124.31        121.00        12.83 o                         
  -1   3  30        139.23        148.39        12.99 o                         
   1   3  30         91.67        105.26        13.88 o                         
   3   3  30         69.08         83.71        14.40 o                         
  -2   4  30         10.66         19.50        14.41 o                         
   0   4  30        156.12        134.17        19.39 o                         
   2   4  30        175.43        184.19        34.54 o                         
  -1   5  30         18.82          8.52        21.41 o                         
   2   6  30         10.97          5.76        19.57 o                         
   0  -5  31         31.33         26.94        23.94 o                         
  -3  -4  31         90.89         98.54        29.24 o                         
  -1  -4  31        414.19        442.45        32.47 o                         
   1  -4  31        128.76        157.06        20.10 o                         
  -4  -3  31         22.62         24.70        11.45 o                         
  -2  -3  31         53.15         54.54        10.06 o                         
   0  -3  31         94.80         92.42        11.70 o                         
   2  -3  31         46.19         46.58        13.51 o                         
  -3  -2  31        167.18        162.81        14.56 o                         
  -1  -2  31        281.50        313.49        19.17 o                         
   1  -2  31         97.38        112.29        15.77 o                         
   3  -2  31         56.51         50.41        10.66 o                         
  -4  -1  31         58.24         59.78        14.35 o                         
  -2  -1  31        129.24        142.28        13.38 o                         
   0  -1  31        150.50        142.90        16.16 o                         
   2  -1  31         36.81         45.56        12.03 o                         
   4  -1  31        124.92        106.14        21.41 o                         
  -3   0  31         45.79         36.52        13.01 o                         
  -1   0  31        460.45        469.73        20.46 o                         
   1   0  31       1487.46       1477.86        56.04 o                         
   3   0  31         67.22         60.15        12.46 o                         
  -4   1  31         78.95         86.87        20.31 o                         
  -2   1  31        142.34        147.72        13.71 o                         
   0   1  31        179.22        178.24        17.24 o                         
   2   1  31         31.15         45.91        12.25 o                         
  -5   2  31         30.81         48.12        23.48 o                         
  -3   2  31        126.99        124.41        13.70 o                         
  -1   2  31        253.40        250.68        18.22 o                         
   1   2  31        100.43        120.39        15.54 o                         
   3   2  31         80.23         86.22        15.21 o                         
  -4   3  31         21.99         19.01        10.46 o                         
  -2   3  31         46.56         49.40         9.89 o                         
   0   3  31        138.58        132.00        12.70 o                         
   2   3  31         47.35         48.60        12.27 o                         
  -3   4  31         77.73        103.61        28.78 o                         
  -1   4  31        394.83        401.93        33.45 o                         
   1   4  31        135.01        133.94        20.72 o                         
  -2   5  31         48.37         59.17        26.48 o                         
   0   5  31         68.57         50.19        23.02 o                         
   3   6  31         45.20         35.23        23.94 o                         
  -2  -4  32         59.09         75.17        17.85 o                         
   0  -4  32        343.86        357.49        30.00 o                         
  -3  -3  32        141.71        155.35        14.94 o                         
  -1  -3  32          8.02         14.69         8.75 o                         
   1  -3  32         76.07         87.96        16.42 o                         
   3  -3  32         67.43         66.08        20.95 o                         
  -4  -2  32         19.80         14.39        10.00 o                         
  -2  -2  32        100.31        111.60        12.80 o                         
   0  -2  32        279.45        272.83        19.25 o                         
   2  -2  32         99.71        122.64        16.88 o                         
   4  -2  32         24.25         23.94        18.88 o                         
  -3  -1  32        100.43        101.36        12.44 o                         
  -1  -1  32        100.05        108.70        11.86 o                         
   1  -1  32        388.65        385.86        27.14 o                         
   3  -1  32         51.73         53.18        20.03 o                         
  -4   0  32         56.44         70.82        15.43 o                         
  -2   0  32        142.22        144.59        17.17 o                         
   0   0  32        930.55        918.41        47.54 o                         
   2   0  32        324.31        310.82        35.23 o                         
   4   0  32         49.50         47.20        17.73 o                         
  -3   1  32        112.66        125.44        13.82 o                         
  -1   1  32         61.63         61.36        10.81 o                         
   1   1  32        363.56        362.26        26.93 o                         
   3   1  32         61.50         72.31        14.79 o                         
  -4   2  32         12.82         13.43        10.68 o                         
  -2   2  32         85.74        111.59        13.11 o                         
   0   2  32        316.86        297.17        19.59 o                         
   2   2  32         63.92         70.92        14.05 o                         
  -3   3  32        122.36        133.24        14.17 o                         
  -1   3  32         18.04         16.92         8.66 o                         
   1   3  32         94.57        112.14        14.43 o                         
   3   3  32         51.29         81.27        18.65 o                         
  -2   4  32         45.12         49.96        23.48 o                         
   0   4  32        329.09        335.28        44.32 o                         
  -1  -4  33        125.60        130.63        20.58 o                         
  -4  -3  33         16.58         15.43        20.03 o                         
  -2  -3  33         92.20         99.52        12.67 o                         
   0  -3  33         35.84         35.12         9.91 o                         
   2  -3  33         24.75          9.44        17.73 o                         
  -3  -2  33         60.09         60.66        11.66 o                         
  -1  -2  33        239.52        238.91        18.24 o                         
   1  -2  33        202.24        196.69        29.24 o                         
   3  -2  33        131.05        151.96        26.48 o                         
  -4  -1  33        178.05        181.60        21.24 o                         
  -2  -1  33         27.88         38.88        10.20 o                         
   0  -1  33        165.89        160.57        14.00 o                         
   2  -1  33         19.53         10.38        10.84 o                         
  -3   0  33          1.16         -1.56        10.90 o                         
  -1   0  33        287.46        295.10        24.49 o                         
   1   0  33         37.80         67.69        19.11 o                         
   3   0  33          2.97          0.46        16.58 o                         
  -4   1  33        180.00        186.08        21.24 o                         
  -2   1  33         22.02         23.27         9.76 o                         
   0   1  33         96.12        105.38        12.98 o                         
   2   1  33          9.78          8.49        11.34 o                         
  -5   2  33          5.21         -2.53        20.95 o                         
  -3   2  33         74.76         65.15        11.82 o                         
  -1   2  33        321.34        327.26        20.36 o                         
   1   2  33        199.84        206.29        20.55 o                         
   3   2  33        131.55        128.03        18.16 o                         
  -4   3  33         11.86         17.96        15.43 o                         
  -2   3  33        119.64        123.40        13.42 o                         
   0   3  33         76.32         84.30        11.40 o                         
   2   3  33         54.99         59.00        16.46 o                         
  -1   4  33        156.94        192.02        33.61 o                         
   1   4  33        363.76        333.15        46.28 o                         
  -3  -3  34          9.76         13.34        11.41 o                         
  -1  -3  34         34.11         31.25        10.04 o                         
   1  -3  34         32.89         23.67        14.87 o                         
  -2  -2  34         97.04        112.33        13.22 o                         
   0  -2  34        475.07        461.13        24.25 o                         
   2  -2  34        282.12        294.26        27.47 o                         
  -3  -1  34         64.21         84.10        15.37 o                         
  -1  -1  34         14.61         15.48         8.93 o                         
   1  -1  34         23.07         33.61        13.16 o                         
  -2   0  34        129.39        135.33        17.58 o                         
   0   0  34        515.95        509.43        33.29 o                         
   2   0  34        284.58        336.14        38.45 o                         
  -3   1  34         63.02         80.56        15.70 o                         
  -1   1  34         19.05         16.67         9.34 o                         
   1   1  34         24.16         24.15        11.90 o                         
  -4   2  34         54.44         68.02        16.14 o                         
  -2   2  34         73.83         93.31        12.94 o                         
   0   2  34        387.05        342.24        23.16 o                         
   2   2  34        316.95        337.64        26.97 o                         
  -3   3  34          2.82          0.42        10.53 o                         
  -1   3  34         28.06         26.21         9.79 o                         
   1   3  34         36.13         35.25        10.30 o                         
  -2  -3  35         29.93         38.58        12.13 o                         
   0  -3  35        101.41        113.79        21.18 o                         
   2  -3  35         50.42         56.41        22.56 o                         
  -3  -2  35          2.79         -7.36        10.67 o                         
  -1  -2  35        131.03        138.51        14.21 o                         
   1  -2  35         37.89         53.25        15.01 o                         
  -2  -1  35         24.08         19.95        12.48 o                         
   0  -1  35        324.65        296.92        26.32 o                         
  -3   0  35         24.25         26.08        13.07 o                         
  -1   0  35          1.92         -0.43        10.90 o                         
   1   0  35         42.61         60.09        20.72 o                         
  -2   1  35         39.20         28.55        12.94 o                         
   0   1  35        389.20        381.08        23.52 o                         
   2   1  35         76.03         87.95        21.87 o                         
  -3   2  35         10.00         15.79        12.17 o                         
  -1   2  35        107.22        100.94        13.44 o                         
   1   2  35         42.13         45.54        13.44 o                         
   3   2  35         30.03         33.38        23.71 o                         
  -2   3  35         35.94         33.37        12.31 o                         
   0   3  35         75.15         90.01        12.98 o                         
   2   3  35         40.41         39.37        15.66 o                         
  -1  -3  36         50.29         38.94        12.66 o                         
   1  -3  36         35.46         36.13        13.37 o                         
  -2  -2  36         42.98         43.28        17.27 o                         
   0  -2  36        257.74        276.29        26.82 o                         
  -1  -1  36        255.30        249.74        22.84 o                         
   1  -1  36         54.27         47.89        22.33 o                         
  -2   0  36          2.45          4.13        12.29 o                         
   0   0  36          5.41         15.55        12.29 o                         
  -3   1  36         23.84         27.17        19.57 o                         
  -1   1  36        255.16        215.72        21.75 o                         
   1   1  36         64.82         66.31        20.26 o                         
  -2   2  36         43.22         31.02        13.27 o                         
   0   2  36        306.19        292.83        21.22 o                         
   2   2  36         69.59         68.38        25.56 o                         
  -1   3  36         25.16         27.40        22.79 o                         
   1   3  36         34.13         46.05        15.43 o                         
  -2  -3  37         15.76         24.41        23.94 o                         
   0  -3  37         84.16         57.56        22.33 o                         
  -1  -2  37        250.74        267.76        32.00 o                         
   0  -1  37         32.21         48.35        19.34 o                         
  -1   0  37        141.73        171.99        20.19 o                         
  -2   1  37        104.78        115.12        24.17 o                         
   0   1  37         20.50         13.12        17.27 o                         
  -1   2  37        235.53        228.65        22.48 o                         
   1   2  37         27.93         24.41        13.61 o                         
                                                                                
